# Supplementary material for: Meta-Analysis of RNA-Seq Datasets Identifies Novel Players in Glioblastoma
Source: Cancers (Basel). 2022 Nov 24;14(23):5788. doi: 10.3390/cancers14235788 (PMC9737249; doi:10.3390/cancers14235788)
Supplement: Supplementary file 1 [file cancers-14-05788-s001.zip]

Archive with 7 entries (5 files):
- supplementary file S1.xlsx
- supplementary file S2/
- supplementary file S2/DEPCG PPI network according to Reactome pathway legend.pdf
- supplementary file S2/DEPCG PPI network according to Reactome pathway.html
- supplementary file S2/DEPCG PPI network according to Reactome pathway_files/
- supplementary file S2/DEPCG PPI network according to Reactome pathway_files/d3.min.js.download
- Supplementary file S3.pdf
