# Supplementary material for: Meta-Analysis of RNA-Seq Datasets Identifies Novel Players in Glioblastoma
Source: Cancers (Basel). 2022 Nov 24;14(23):5788. doi: 10.3390/cancers14235788 (PMC9737249; doi:10.3390/cancers14235788)
Supplement: Supplementary file 1 [file cancers-14-05788-s001.zip › supplementary file S1.xlsx]

## Sheet: Table of contents
Table of contents
S1	1st selection of RNA-seq meta-analysis
S2	2nd selection of RNA-seq meta-analysis
S3	3rd selection of RNA-seq meta-analysis (case/control)
S4	Differentially expressed lncRNAs identified by MetaDE module
S5	DElncRNAs (differentially expressed in at least 3 studies, having Ensembl ID, FDR<0.05 and a z-value of ≥|4|)
S6	DElncRNAs pathway analysis
S7	Differentially expressed PCGs identified by MetaDE module
S8	DEPCGs (differentially expressed in at least 3 studies, having Ensembl ID, FDR<0.05 and a z-value of ≥|4|)
S9	DEPCGs pathway analysis
S10	Exprimentally validated PCGs targets of DElncRNAs as identified in LncTarD and LncRNA2Target
S11	DElncRNAs that are also differentially expressed in TCGA-GBM (p<0.05)
S12	DEPCGs that are also differentially expressed in TCGA-GBM (p<0.05)
S13	Small RNA meta-analysis first selection
S14	DEmiRNAs identified by small RNA-seq of glioblastoma tissues
S15	miRNAs interacting with DElncRNAs from LncBase
S16	DElncRNA interactors of DEmiRNAs
S17	miRNAs interacting with DEPCGs from mirTarBase
S18	DEPCG targets of DEmiRNAs
S19	DEPCG-DElncRNA coexpression correlation matrix ( r>|0.7|, p<0.05)
S20	Cluster A2 members
S21	Pathway analysis of cluster A2 DEPCG members

## Sheet: S1
article no7	study	included/not	reason
1	Dopamine Receptor Antagonists and Radiation Create a Metabolic Vulnerability in Mouse Models of Glioblastoma		irradiated cell lines
2	Genome-wide perturbations of Alu expression and Alu-associated post-transcriptional regulations find a uniqueness in oligodendroglioma						no
3	Transcriptome profiling of human glioma and normal brain tissues by rRNA-deleted total RNAseq						TBD
4	Tumor-associated hematopoietic stem and progenitor cells positively linked to glioblastoma progression		single cell seq of cell lines				yes
5	Single Cell Analysis of Chromatin Accessibility Reveals Genetic and Regulatory Heterogeneity in Glioblastomas		single cell nuclei? Check article
6	Identification of diverse tumor endothelial cell populations in malignant glioma		patient derived orthotopic xenograft (PDOX) model
7	Plexin-B2 reduces glioma cell cohesion and regulates glioma-vascular interactions		cell lines
8	Loss of m6A RNA methylation during glioma stem cell differentiation is regulated by miRNAs and promotes translation efficiency		cell lines and methylation
9	Elevated ETV6 expression in glioma promotes an aggressive in vitro phenotype associated with shorter patient survival		cell lines
10	Molecular Signature associated with prolonged survival in Glioblastoma patients treated with Regorafenib		drug administration
11	A Molecular Signature associated with prolonged survival in Glioblastoma patients treated with Regorafenib [miRNA-seq]		drug administration	rna seq
12	A Molecular Signature associated with prolonged survival in Glioblastoma patients treated with Regorafenib [RNA-seq]		drug administration
13	PTEN DEFICIENCY LEADS TO PROTEASOME ADDICTION, A NOVEL VULNERABILITY IN GLIOBLASTOMA		glioblastoma stem cells
14	Brain tumor stem cell dependence on glutaminase reveals a metabolic vulnerability through the amino acid deprivation response pathway		cell lines
15	Single-cell characterization of macrophages in glioblastoma reveals MARCO as a mesenchymal pro-tumor marker		single cell seq of macrophage glioma tissue samples	rna seq
16	miRNA sequence of glioblastoma cells exposed to HMGB1		cells
17	Single-cell profiling of myeloid cells in glioblastoma across species and disease stage reveals macrophage competition and specialization		single cel seq
18	MSI1 promotes the expression of the GBM stem cell marker CD44 by impairing miRNA-dependent degradation. [RNA-Seq II]		in vitro models of pediatric and adult origin, including isolated primary tumorspheres
19	MSI1 promotes the expression of the GBM stem cell marker CD44 by impairing miRNA-dependent degradation. [RNA-Seq]		in vitro models of pediatric and adult origin, including isolated primary tumorspheres
20	MSI1 promotes the expression of the GBM stem cell marker CD44 by impairing miRNA-dependent degradation. [miRNA-Seq]
21	Alternative splicing in GBM through recurrence		29 samples
22	Delineating copy number and clonal substructure in human tumors from single-cell transcriptomes		single cell seq
23	HIF1α/HIF2α-miR210-3p network promotes glioblastoma proliferation and tumorigenesis through EGFR-PI3K/AKT signaling pathway with a positive feedback		cell lines
24	Single-cell sequencing of glioblastoma reveals central nervous system susceptibility to SARS-CoV-2		single cell seq
25	Three-dimensional bioprinting enables creation of tissue-informed glioblastoma microenvironments for modeling complex cellular interactions		3D bioprinted specimens
26	PD-1 independent of PD-L1 promotes glioblastoma growth through the NF B pathway		cells separated from glioblastoma tumor tissues and transfected
27	A Single-Cell Tumor Immune Atlas for Precision Oncology		single cell seq (can't find the sample but supposedly 2)
28	Tumor-educated platelet RNA for the detection and (pseudo)progression monitoring of glioblastoma		blood platelet seq
29	EGFR/Src/Erk-Stabilized YTHDF2 Promotes Cholesterol Dysregulation and Invasive Growth of Glioblastoma		procedure not written on submission page (check article)
30	EGFR/Src/Erk-Stabilized YTHDF2 Promotes Cholesterol Dysregulation and Invasive Growth of Glioblastoma [RIP-Seq]		cell lines
31	EGFR/Src/Erk-Stabilized YTHDF2 Promotes Cholesterol Dysregulation and Invasive Growth of Glioblastoma [RNA-Seq]		cell lines transfected
32	Transcriptional effects of YAP/TAZ depletion in astrocytes, gliomaspheres, and glioblastoma cell lines		cell lines
33	m7G Trac-Seq analysis in LNZ308 METTL1 knockdown cells		cell lines
34	Phenotypic mapping of pathological crosstalk between glioblastoma and innate immune cells by synthetic genetic tracing		cell lines
35	Impact of ZFAND3 knockdown on whole-genome gene expression in GBM cells		cell lines
36	The RNA m6A reader YTHDF2 maintains oncogene expression and is a targetable dependency in glioblastoma stem cells		glioblastoma stem cells
37	The RNA m6A reader YTHDF2 maintains oncogene expression and is a targetable dependency in glioblastoma stem cells [m6A RIP-seq]		glioblastoma stem cells
38	The RNA m6A reader YTHDF2 maintains oncogene expression and is a targetable dependency in glioblastoma stem cells [RNA-seq]		glioblastoma stem cells
39	YTHDF2 iCLIP in glioblastoma stem cells		glioblastoma stem cells
40	Highly-motile versus unsorted bulk primary Glioblastoma cells from two patients (GBM965 and GBM897)		unsorted cells from 2 samples
41	ScRNA-Seq of Fresh Mouse Glioblastoma Cells and Mouse Glioblastoma Cell line		genetic mouse model	pediatric
42	Effects of PAK4 knockdown on gene expression in glioblastoma-associated endothelial cells		isolated and transfected endothelial cells from tissue
43	Targeting of glioma stem-like cells with a parthenolide derivative ACT001 through inhibition of AEBP1/PI3K/AKT signaling		glioma stem cells
44	Attenuating Hypoxia Driven Malignant Behavior in Glioblastoma with a Novel Hypoxia-Inducible Factor 2 Alpha Inhibitor		orthotopic mouse tumors
45	Next Generation Sequencing Analysis of Human Glioblastoma Transcriptomes And Quantitative Analysis of PDGFRA Positive/Negative Human Glioma Cells Transcriptomes		4 samples or more
46	Deep sequencing of small RNAs from neurosurgical extracellular vesicles substantiate miR-486-3p as a circulating biomarker that distinguishes glioblastoma from lower-grade astrocytoma patients		Neurosurgical aspirate fluids
47	Genome-wide transcriptomic analysis in pediatric glioblastomas cell lines by RNA-seq.		cell lines
48	Thousands of novel unannotated proteins expand the MHC I immunopeptidome in cancer		cell lines
49	Long noncoding RNA INCA1 regulates tumor interferon signaling.		cell lines
50	Long noncoding RNA INCA1 regulates tumor interferon signaling		cell lines
51	Long noncoding RNA expression profiles analysis in GBM patient-derived cells stimulated with interferon gamma		Patient-derived GBM cells
52	SPT6-driven error-free DNA repair safeguards genomic stability of glioblastoma cancer stem-like cells		Patient-derived GBM cells
53	Integrated Assessment of Circulating Cell-Free MicroRNA Signatures in Plasma of Patients with Melanoma Brain Metastasis		melanoma
54	Glioblastoma-derived extracellular vesicles facilitate transformation of astrocytes via reprogramming oncogenic metabolism		astrocyte human and mouse cell lines
55	Patient-derived HK-374 glioblastoma cells treated with radiation and ONC201		Patient-derived GBM cells
56	Musashi1 contributes to glioblastoma development via regulation of a network of DNA replication, cell cycle, and division genes		cell lines
57	Glioma-initiating cells at tumor edge gain signals from tumor core cells to promote their malignancy		primary neurosphere culture
58	Novel Dopamine Receptor 3 Antagonists Inhibit the Growth of Primary and Temozolomide Resistant Glioblastoma Cells		RNA-sequencing after temozolomide treatment in D456 and JX39 neuroblastoma cell lines
59	A Distinct Role for GLUT3 in Glioblastoma Invasion		RNA-sequencing after overexpression of GLUT1 and GLUT3 in D456 neuroblastoma cell lines
60	Integrating single-cell RNA-seq and imaging with SCOPE-seq2		single cell RNA seq
61	Single-cell lineage analysis reveals genetic and epigenetic interplay in glioblastoma drug resistance		single cell RNA seq of stem-like glioblastoma (GBM) cells treated with RTK inhibitors
62	Downregulation of the Ubiquitin-E3 Ligase KPC1 promotes glioblastoma progression through upregulation of SerpinE1		cell line
63	Downregulation of the Ubiquitin-E3 Ligase KPC1 promotes glioblastoma progression through upregulation of SerpinE1 [RNA-seq]		cell line
64	mRNA sequencing of human glioma stem like cell and Kaposi's sarcoma assocaited herpesvirs infected human glioma stem like cell.		infected stem-like cell line
65	The long non-coding RNA HOTAIRM1 promotes tumor aggressiveness and radiotherapy resistance in glioblastoma		knockdown cell lines
66	A genome-wide screen identifies E2F6 as critical factor for TMZ chemoresistance in EGFRvIII expressing GBM		transfected treated cell lines
67	A genome-wide screen identifies E2F6 as critical factor for TMZ chemoresistance in EGFRvIII expressing GBM (EGFRvIII RNA-seq)		cell line
68	A genome-wide screen identifies E2F6 as critical factor for TMZ chemoresistance in EGFRvIII expressing GBM (CRISPR library RNA-seq)		cell line
69	A simple and highly efficient method for multi-allelic CRISPR-Cas9 editing in primary cell cultures		transfected neural stem cells
70	Targeted transcriptome profiling of fresh paired normal and tumor tissue samples in glioblastoma patients		ion semiconductor sequencer
71	Effects of BMPER, CXCL10 and HOXA9 on neovascularization during early-growth stage of primary high-grade glioma		xenografts and non-xenograft (which could be useful)
72	ARS2/MAGL signaling in glioblastoma stem cells promotes self-renewal and M2-like polarization of tumor-associated macrophages II		mouse xenograft
73	ARS2/MAGL signaling in glioblastoma stem cells promotes self-renewal and M2-like polarization of tumor-associated macrophages I		mouse xenograft
74	A single-cell and single-nucleus RNA-Seq toolbox for fresh and frozen human tumors		single cell RNA seq
75	Proline Glutamic acid and Leucine rich Protein 1 (PELP1) promotes glioblastoma progression by enhancing Wnt/β-catenin signaling		transfected cell lines
76	Hypoxia-Acidosis translation efficiency (TE) and mRNA expression analysis		ribosome tissue fractionation RNA seq of cell lines
77	HIF-2α- and HIF-1α-dependent translation efficiency (TE) and mRNA expression analysis in hypoxia.		ribosome tissue fractionation RNA seq of cell lines
78	Oxygen-dependent translation efficiency (TE) and mRNA expression analysis		ribosome tissue fractionation RNA seq of cell lines
79	HuR-dependent translation efficiency (TE) and mRNA expression analysis in hypoxia.		ribosome tissue fractionation RNA seq of cell lines
80	Deconvolution of Cell Type-Specific Drug Responses in Human Tumor Tissue with Single-Cell RNA-seq		single cell RNA seq
81	Gene expression regulation by the Chromodomain Helicase DNA-binding protein 9 (CHD9) chromatin remodeler is dispensable for murine development		single cell line (multi cancer types for effect of CHD)
82	A mechanism for microRNA arm switching regulated by uridylation [RNA-seq]		cells transfected with control miRNA or miR-324 duplexes
83	Effect of Ephrin-A5 DNA Nanocalipers stimulation of EphA2 receptor signaling in U3013 cell line		differently spaced Ephrin-A5 dimers on DNA nanocalipers in cell line
84	Effect of IgG-clustered Ephrin-A5 stimulation on EphA2 signaling in MDA-MB-231 and U3013 cell lines		treated cell lines
85	MGMT enhancer modulates glioma cell sensitivity to temozolomide through long-range regulations of multiple genes		treated cell lines
86	Acute exposure to graded levels of hypoxia in U87-MG cells: the role of hypoxia in GBM		cell lines
87	RNA Sequencing Analysis of human glioblastoma derived cells and xenograft derived primary cells		primary cell lines
88	Single-cell sequencing reveal transformation of neural stem cells into tumor-promoting cells mediated by extracellular vesicles derived from glioblastoma		primary cell lines
89	The Dopamine Receptor Antagonist TFP Prevents Phenotype Conversion and Improves Survival in Mouse Models of Glioblastoma		cells irradiated
90	IL-6 derived from therapy-induced senescence facilitates the glycolytic phenotype in glioblastoma cells		treated cell lines
91	Norrie Disease Protein (NDP) gene knockdown patient-derived glioblastoma stem cell lines		KO primary cell lines
92	Glioblastoma initiating cells are sensitive to histone demethylase inhibition due to loss of DNA repair capacity		glioblastoma stem cells
93	Intratumoral heterogeneity and longitudinal changes in gene expression predict differential drug sensitivity in newly diagnosed and recurrent glioblastoma
94	MAFG-driven astrocytes promote CNS inflammation		not sure, mix of mouse and human, not enough details on page
95	Genome-wide analysis of the transcriptional profile of the CNS in healthy control patients.		CNS Percoll pellet
96	Deep sequencing and automated histochemistry of human tissue slice cultures improve their usability as preclinical model for cancer research		tissue slices (undergo handling of slices is reason for rejection)
97	Combined proteomics and miRNomics of a glioblastoma immunotherapy cohort reveal resistance factor candidates and potential counterstrategies		I think ffpe samples so not usable but check article
98	The response to the growth inhibitory activity of bone morphogenetic protein 4 in human glioblastoma cell lines is heterogeneous and dependent on SOX2		human glioblastoma initiating cell (GIC) cultures.
99	Anticancer potential of UDCA on GBM		cell lines treated/untreated
100	Inhibition of Mitochondria NADH–Ubiquinone Oxidoreductase (Complex I) Sensitizes the Radioresistant Glioma Cells to Radiation		irradiated cell lines
101	Knockdown PTPRN expression inhibits U87 cell line growth		KO and control cell lines
102	Characterization of tumor initiating cells from human glioblastoma multiforms by scRNA seq		single cell RNA seq of sorted cells
103	Transcriptome analysis of ABCB7 overexpressed U87MG glioblastoma cells		transfected cell lines
104	Glioblastoma multiforme cancer stem cells from different patients exhibit consistent gene expression changes following Hes3 RNA interference		treated glioblastoma stem cell lines
105	Improving drug discovery using image-based multiparametric analysis of the epigenetic landscape		treated glioblastoma stem cell lines
106	Glioblastoma Tumors and GBOs		check article
107	Single Cell RNA-seq of Glioblastoma Tumors and GBOs		single cell RNA seq of glioblastoma tumors? Check article
108	RNA-seq of Glioblastoma Tumors and GBOs		glioblastoma tumors vs organoids
109	Glioma-derived miRNA-containing extracellular vesicles induce angiogenesis by reprogramming brain endothelial cells (miRNA-seq)		cultured human brain microvascular endothelial cells
110	Glioma-derived miRNA-containing extracellular vesicles induce angiogenesis by reprogramming brain endothelial cells (longRNA-seq)		cultured human brain microvascular endothelial cells
111	Identification of transcripts induced after treatment with protein disulfide isomerase inhibitor E64FC65 and panobinostat in PANC-1 cells		PANC-1 cell
112	HDAC and NFκB antagonists synergistically inhibit growth and metastatic dissemination of MYC-driven medulloblastoma		Cell lines
113	Cancer avatars derived from genetically engineered pluripotent stem cells allow for longitudinal assessment of tumor development		differentially engineered isogenic human induced pluripotent stem cells.
114	Cancer avatars derived from genetically engineered pluripotent stem cells allow for longitudinal assessment of tumor development		iGBM models (all in duplicates): TP53-/-;PDGFRAΔ8-9; PTEN-/-;NF1-/-; and controls
115	BET and Aurora Kinase A Inhibitors Synergize against MYCN-positive Human Glioblastoma Cells		tumor derived cell lines
116	Transcriptomic analysis of Glioblastoma Multiform (GBM) neurospheres treated with BMI1 inhibitors.		GBM cell lines
117	Integrated analyses of early responses to radiation in glioblastoma identify new alterations in RNA processing and candidate targets to improve treatment outcomes		U251 and U343 glioblastoma cell line
118	Mapping microglia diversity in the human brain through the integration of high-dimensional techniques		FACS sorted tumor and control samples based on on lineage-negative live CD45-positive cells
119	Quantitative analysis of transcriptomes in control and mTORC2-suppressed glioblastoma cells		glioblastoma cell lines
120	Licochalcone A suppresses the proliferation of sarcoma HT-1080 cells, as a selective R132C mutant IDH1 inhibitor		HT-1080 cells
121	Targeting Glioblastoma Stem Cells through Disruption of the Circadian Clock		check article but probably not
122	Targeting Glioblastoma Stem Cells through Disruption of the Circadian Clock [RNA-Seq]		patient derived glioblastoma stem cell specimens
123	Exploring the impact of chonic hypoxia on the expression of DNA repair gene in Glioblastoma and Medulloblastoma cells.		4 glioblastoma and 2 medulloblastoma cell lines
124	High-Throughput Translational Profiling with riboPLATE-seq		riboPLATE-seq of glioma neurosphere samples
125	RNAseq Analysis in glioblastoma cells treated with Mepazine		Glioblastoma cells
126	Gene expression profiling via RNA sequencing of patient brain tumors cultured in 3D bioengineered cultures		3D glioblastoma cultures
127	A single cell atlas of human glioma		single-cell RNA sequencing untreated glioma
128	Transcriptome analysis reveals malignant and hypoxic signature of glioblastoma		check article
129	Elucidating the microRNA-203 specific biological processes in glioblastoma cells from comprehensive high-throughput RNA-sequencing transcriptome profiling		U251 cells
130	RNA-seq analysis of gene expression profile in PTEN WT and KO LN229 glioblastoma multiforme (GBM) Xenograft tumor Transcriptomes		Xenograft GBM tumor mRNA profiles of PTEN wild type (WT) and KO
131	PRC2 activates interferon-stimulated genes indirectly by repressing miRNAs in glioblastoma		3 mRNA sequencing glioblastoma samples
132	Enterovirus 71 oncolysis of malignant gliomas		CCF-STTG1 glioma cells after EV71 or mock infection
133	Glioblastoma multiforme cancer stem cells from different patients exhibit consistent gene expression and mechanical phenotypes across distinct states in culture		primary cancer stem cell lines
134	Glioma Stem Cell Specific Super Enhancer Drives Polyunsaturated Fatty Acid Synthesis to Support EGFR Signaling		transduced primary stem cells
135	Transcriptional profiling of SF295 cells following MTF1 knockout by CRISPR/Cas9		SF295 cells
136	G0/G1 switch gene 2 modulates gliomagenesis and radiation response		2 cells (check article)
137	single cell RNA-seq analysis of adult and paediatric IDH-wildtype Glioblastomas		single cell seq
138	single cell RNA-seq analysis of adult and paediatric IDH-wildtype Glioblastomas		U251 cell lines and neurospheres
139	Low cytosolic folate cycling is a hallmark of U251 glioblastoma cells reprogramming towards pluripotency		U251 cell lines and neurospheres
140	Low cytosolic folate cycling is a hallmark of U251 glioblastoma cells reprogramming towards pluripotency [RNA-seq]		doubtful but check article
141	Next Generation RNA Sequencing of Glioblastoma Cancer Associated Fibrobasts		Glioblastoma Cancer Associated Fibroblasts
142	Single-cell RNA sequencing reveals the impact of chromosomal instability on glioblastoma cancer stem cells		glioblastoma cancer stem cells single cell RNA sequencing
143	Allosteric Antagonist Modulation of TRPV2 by Piperlongumine Impairs Glioblastoma Progression		CRISPRi wildtype and TRPV2 knockdown GBM cells
144	Identification of SERPINE1 as a Regulator of Glioblastoma Cell Dispersal via Analyzing Dynamic Transcriptome of Dispersing Cells		U373 cell spheroid dispersal.
145	RNAseq transcriptomic profile of glioblastoma stem-like cells derived from U87MG cell line treated with a selective A3 adenosine receptor antagonist (MRS1220) under hypoxia		U87MG-GSCs
146	Estrogen receptor beta enhances chemotherapy response of GBM cells by down regulating DNA damage response pathways		U87 cells expressing either empty vector or ERβ expression vector.
147	A phosphoproteomic and transcriptomic analysis of carnosine’s action on signaling in glioblastoma		U87 Glioblastoma cells
148	Wnt5a and its downstream transcription factor Stat3 are therapeutic targets for diffuse intrinsic pontine gliomas		SF7761 and SF8628 cells are H3.3K27M mutant diffuse intrinsic pontine glioma cells, SF9427 is glioblastomas with wild type histone H3. Every cell line was treated with None-target control shRNA, two shRNAs against Wnt5a
149	Mapping the chemotherapy-induced RNA interactome in Glioblastoma		cell lines but so good
150	Mapping the chemotherapy-induced RNA interactome in Glioblastoma [RNA-Seq]		cell lines but so good
151	Quiescent glioblastoma cells shift to an epithelial-mesenchymal transition-like gene program		3D organoid cultures
152	Stem cell-associated heterogeneity in Glioblastoma results from intrinsic tumor plasticity shaped by the microenvironment		sorted tumor cells from 3 GBM patient-derived orthotopic xenografts (PDOX P3, P8 and P13)
153	RNA sequencing of LNZ308 glioma cells treated under differential conditions including monotherapies, dual therapy and synergistic triple regimen employing γ-irradiation, temozolomide and oncolytic measles virus.		LNZ308 glioma cells
154	TRIM59 promotes gliomagenesis by inhibiting TC45 dephosphorylation of STAT3		TRIM59 knockdown on differential gene expression in glioma cells with EGFRvIII overexpression.
155	Gene expression analysis in U251 and U87 cells transduced with NANEP5 vector.		U251 and U87 cells were infected with control (CT) or NANEP5-expressing lentiviral vectors
156	Tumor-associated Reactive Astrocytes Aid the Evolution of Immunosuppressive Environment in Glioblastoma		astrocytes
157	Reassessment of Exosome Composition		RNA-Seq of cellular and extracellular samples from DKO-1 and Gli36 cell lines
158	CHROMATIN LANDSCAPES REVEAL DEVELOPMENTALLY ENCODED TRANSCRIPTIONAL STATES THAT DEFINE GLIOBLASTOMA [RNA-Seq]
159	CHROMATIN LANDSCAPES REVEAL DEVELOPMENTALLY ENCODED TRANSCRIPTIONAL STATES THAT DEFINE GLIOBLASTOMA		methylation
160	scRNA-seq of pediatric glioblastoma patient-derived xenografts		scRNA-seq of 2 patient-derived xenografts using 10xGenomics technology.
161	Suppression of glioblastoma by a drug cocktail inducing tumor cells toward a neuronal fate		RNA-Seq data of human glioblastoma cells treated with a drug cocktail
162	RNA-sequencing WT vs SOCS3 knockout Glioblastoma stem-cells		gRNA-LacZ and gRNA-SOCS3 GSCs
163	Transcriptome analysis of TP53-R248L overexpressed 19NS patient-derived glioblastoma cells		transfected primary cell line
164	Differential YAP expression in glioma cells induces cell competition and promotes tumorigenesis		cell lines in tumor spheroids
165	Inhibition of TAZ contributes radiation-induced senescence and growth arrest in glioma cells		cell line irradiation!
166	RNA-sequencing of Wnt-dependent and Wnt-independent of Glioblastoma stem cell cultures		Four Wnt-dependent and four Wnt-independent GSC cultures
167	De novo Gene Signature Identification from Single-Cell RNA-Seq with Hierarchical Poisson Factorization		single cell RNA-seq tumor samples
168	Ex vivo Dynamics of Human Glioblastoma Cells in a Microvasculature-on-a-Chip System Correlates with Tumor Heterogeneity and Subtypes		Single cell RNA-seq of human glioblastoma cells from 10 patients.
169	Specific inhibition of splicing factor activity by decoy RNA oligonucleotides		transfected cells
170	A pathogenic CtBP1 missense mutation causes altered cofactor binding and transcriptional activity		HTB17 cells that overexpressed CtBP1 wt or the pathogenic mutant, W342
171	LINE-2 transposable elements are a source of functional human microRNAs and target sites		Argonaute2 RNA immunoprecipitation followed by small RNA sequencing (AGO2 RIP-seq) on human brain tissue.
172	A Novel Glioma-specific Enhancer Maintains Glioma Temozolomide Sensitivity By Regulation of RasGRP3 Expression via Long-range Chromosome Interactions		DMSO-treated U251 and TMZ-treated U251
173	MicroRNAs reinforce repression of PRC2 transcriptional targets independently and through a feed-forward regulatory network with PRC2 [iCLIP]		T98G glioblastoma multiforme cells.
174	MicroRNAs reinforce repression of PRC2 transcriptional targets independently and through a feed-forward regulatory network with PRC2 [RNA-seq]		RNA-seq in WT and EZH2-/- T98G cells and VP55 overexpressed WT and EZH2-/- T98G cells.
175	Transcriptomic analysis to underly the heterogeneity between 4 cellular models derived from patients diagnosed with pediatric high-grade gliomas under controlled atmosphere (modulation of oxygen level).		monolayer and neurosphere cell culture exposed to deprivation of oxygen described in tumor patient versus normal condition (normoxy).
176	Induced DNA demethylation, genome instability and transcription		cell lines
177	Impact of DNA demethylation agents (5-azacytidine or vitamin C) on gene expression in glioblastoma HSR-GBM1 cells		cell lines
178	RNA-seq analysis for resistance to PI3K inhibition in Glioblastoma (GBM)		patient-derived in vivo glioma sphere-forming cell (GSC)
179	Neoadjuvant anti-PD-1 immunotherapy promotes a survival benefit with intratumoral and systemic immune responses in recurrent glioblastoma		treated recurrent glioblastoma
180	Receptor tyrosine kinase signaling promotes post-embryonic morphogenesis and survival of glia and neural progenitor cells		primary neurospheres
181	Deep sequencing of circulating exosomal microRNA allows non-invasive glioblastoma diagnosis		serum micrornas… to decide
182	Glioblastoma epigenome profiling identifies SOX10 as a master regulator of molecular tumour subtype
183	Glioblastoma epigenome profiling identifies SOX10 as a master regulator of molecular tumour subtype - tumour rRNA-depleted total ssRNAseq data		single cell seq
184	Glioblastoma epigenome profiling identifies SOX10 as a master regulator of molecular tumour subtype - cell line RNAseq experiments		transduced cell line
185	N6-methyladenine DNA Modification in Glioblastoma		primary cell line
186	RNA-seq Analysis of U87: Ctrl, U87:EGFR, U87:EGFRvIII, U87:EGFR+EGFRvIII and U87:EGFR+EGFRvIII KRAS KO		cell lines
187	N6-methyladenine DNA Modification in Glioblastoma [RNA-seq]		patient derived glioblastoma stem cells
188	Identification of Sin3B regulated genes during quiescence		T98G WT and Sin3B KO cell lines
189	CHD7 is Suppressed in the Perinecrotic/Ischemic Microenvironment and is a Novel Regulator of Angiogenesis		RNA-sequencing after shRNA KD of CHD7 in two cell lines
190	Linking single-cell measurements of mass, growth rate, and gene expression		single cel seq of primary cell line
191	Mechanosensitive ion channel regulates tissue stiffening to promote glioma aggression		G508 and G532 human GBM cell lines treated with scrambled shRNA, PIEZO1 shRNA #1, PIEZO1 shRNA #2
192	YAP and MRTF-A, transcriptional co-activators of RhoA- mediated gene expression, are critical for glioblastoma tumorigenicity		cell line
193	Single-cell transcriptome dynamics in stabilized pituitary gonadotrope cells		no glio … check article
194	Single-cell transcriptome dynamics in stabilized pituitary gonadotrope cells [mini_dropseq]		single cell dropseq glio
195	Discovery of inhibitors of the HSP90-Calcineurin-NFAT pathway against glioblastoma		U87 glioblastoma cells
196	Perivascular signals alter global genomic profile of glioblastoma and response to temozolomide in a gelatin hydrogel		U87-MG in triculture
197	Non-inflammatory tumor microenvironment of Diffuse Intrinsic Pontine Glioma (DIPG)		primary isolated microglia/macrophages from early post-mortem DIPG tissue samples, pediatric normal cortex, and adult GBM tissue samples.
198	PRMT2 links histone H3R8 asymmetric dimethylation to oncogenic activation and tumorigenesis of glioblastoma		primary cell line
199	Chromatin run-on and sequencing maps the transcriptional regulatory landscape of glioblastoma multiforme		paired PRO-seq and ChRO-seq experiments in Jurkat T-cells
200	Analysis of chromatin accessibility uncovers TEAD1 as a regulator of migration in human glioblastoma		RNA-seq in TEAD1 and TEAD4 CRISPR-KO different GBM patient-derived cell lines (n = 4), as well as in TEAD1 KO gliomaspheres and compared to their corresponding SHAM lines.
201	A novel enhancer regulates MGMT expression and promotes temozolomide resistance in glioblastoma
202	Single-Cell Transcriptome Analysis of Lineage Diversity and Microenvironment in High-Grade Glioma		single cell seq on tissue samples
203	Next Generation Sequencing Facilitates Quantitative Analysis of human patient derived primary Glioblastoma (GBM) cancer cell Transcriptomes		Total RNA profiles of two GBM cells (scramble and PRKAB1 sh RNA treated)
204	The DNA methylation landscape of glioblastoma disease progression shows extensive heterogeneity in time and space
205	mRNA-sequencing of U87 glioblastoma and DAOY medulloblastoma spheroidal aggregates undergoing electrotaxis		cell line exposed to electricity?
206	Transcript expression of microdissected xenografted glioblastomas with and without treatment with Lck-I		glioma stem cell mouse xenograft
207	The transition from proliferation to quiescence in glioblastoma stem-like cells requires Ca2+ signaling and mitochondria remodeling		cell lines
208	Selectively targeting bromodomain and extraterminal proteins for degradation as a novel anti-glioblastoma strategy NA-seq (time course) May 15, 2018 approved TSV		Gliomasphere and cell lines
209	Selectively targeting bromodomain and extraterminal proteins for degradation as a novel anti-glioblastoma strategy [RNA-seq (time course)		U87 cells in response to dBET6 at different time points; RNA-Seq of NNI24 patient-derived GBM propagating cells in response to dBET6.
210	Selectively targeting bromodomain and extraterminal proteins for degradation as a novel anti-glioblastoma strategy [RNA-seq]		RNA-Seq of U87 Parental and JQ1-Resistant cell lines in response to dBET6 and JQ1
211	Chronophin regulates metabolic and transcriptomic features of glioblastoma stem-like cells		Control- and Chronophin shRNA (CIN/PDXP) in glioblastoma stem-like cells
212	Next Generation Sequencing Facilitates Quantitative Analysis of Wild Type and TWIST1 knock out U87 xenograft mice transcriptomes		U87 cell xenograft GBM mice
213	Molecular signature of human cerebral organoids glioma model		tdTomato positive and negative cell fractions of transduced organoids
214	RNA editing in nascent RNA affects pre-mRNA splicing		Subcellular fractionation RNA sequencing
215	RNA Sequencing of adult high grade glioblastoma tumors
216	Differential effects of estrogen receptor beta isoforms on glioblastoma progression		U87 control, U87-ERβ-KO, U87-ERβ1 and U87-ERβ5 cells
217	Global transcriptional changes in U87MG glioblastoma cells upon shRNA-mediated TRIM52 knockdown		transduced U87MG glioblastoma cells
218	Transcriptional changes in glioma cells following treatment with 1-Benzyl-3-cetyl-2-methylimidazolium iodide (NH125), Tunicamycin, and 0.1% DMSO (in media)		Glioma derived stem cells, U251 and Normal Human Astrocytes cell lines
219	TRIM24 is an oncogenic transcriptional co-activator of STAT3 in glioblastoma		LN229 cell line with knockdown
220	Characterizing the epigenome of glioma stem cells (RNA-Seq)		12 glioma stem cell lines and 3 neural stem/progenitor cell lines
221	RNA-Seq of Glioblastoma stem-like cell (GSC) NSC11 with and without 2Gy irradiation.		Glioblastoma stem-like cell (GSC) NSC11
222	ZNF131 suppresses centrosome fragmentation in Glioblastoma stem-like cells through regulation of HAUS5		Glioblastoma stem-like cell line
223	Natural Killer cells control tumor growth by sensing a growth factor		seems like a cell line
224	Alternative classification of glioblastoma based on BUB1B-inhibition sensitivity
225	Analysis of transcriptional regulation by Myt1 and Myt1l		U87 glioblastoma cells
226	Full-coverage landscape of extracellular RNAs, coding and non-coding, secreted by human glioma stem cells		patient-derived glioblastoma stem cell cultures were grown as neurospheres
227	Microenvironmental-derived Regulation of HIF-Signaling Drives Transcriptional Heterogeneity in Glioblastoma Multiforme		primary tumor cell lines
228	circRNA-sequencing		circRNA-sequencing?
229	Novel Targeting of Transcription and Metabolism in Glioblastoma		0.1% of DMSO (control), TG02, TMZ, and TG02/TMZ treatment, in duplicate, in GSC923 cells
230	PD-L1 (CD274) overexpression effect on glioblastoma cell line U251		Glioblastoma cell line U251 was stably transfected with PD-L1 or its vector control via lentivirus infection.
231	Ivy Glioblastoma Atlas Project		snp data
232	Ivy Glioblastoma Atlas Project (RNA-Seq)		need to check paper
233	Engineered Nanointerfaces for Microfluidic Isolation and Molecular Profiling of Tumor-specific Extracellular Vesicles		Plasma or serum isolated from 13 GBM patients than run through the EVHB-Chip coated with antibodies.(EGFR, EGFRvIII, PDGFR) Isolated Evs analysed using next-generation RNA sequencing analysis.
234	Anti-Warburg effect elicited by mitochondrial biogenesis drives differentiation of glioblastoma cells into astroglial cells		cell line DBTRG-05M
235	Next Generation Sequencing Facilitates Quantitative Analysis of Wild Type and AXL-/- astrocytes Transcriptomes		U251 cell line
236	Single-Cell RNAseq analysis of diffuse neoplastic infiltrating cells at the migrating front of human glioblastoma		single cell RNA seq
237	The histone variant H3.3 G34W substitution in giant cell tumor of the bone link chromatin and RNA processing [RNA-seq]		primary cell lines
238	CD15-positive tumor-derived glioblastoma cells
239	Systematic identification of molecular pathways driving GBM invasion		cell lines
240	Targeting Glioma Stem Cells through Combined BMI1 and EZH2 Inhibition [RNA-seq]		CD133 positive cells from intracranial xenografts of patient-derived glioblastoma stem cells
241	Gene expression in GBM with Cav3.2 inhibition		GBM stem cells
242	Glioblastoma stem cells infected by ZIKA virus		3 GSCs in two status(GSCs vs DGCs) were infected by ZIKV-Brazil and Dakar strains for 48 hours
243	Zika Virus Has Oncolytic Activity against Glioblastoma Stem Cells		glioblastoma stem cells and non-stem tumor cell neurosheres
244	Targeting neuronal activity-regulated neuroligin-3 dependency for high-grade glioma therapy		pediatric GBM cell cultures
245	Transcriptome analysis of CD133 overexpressed U87MG glioblastoma cells		U87MG, was transfected with pCDH-CMV-MCS-EF1-Puro (U87MG-control) or pCDH-CMV-CD133-EF1-Puro (U87MG-CD133).
246	Nascent RNA profiles from immortalized human cell lines		immortalized human cell lines
247	Identifying ASCL1 target genes in primary GBM stem cell cultures [RNA-seq]		primary human GSC cultures
248	ASCL1 mediates neuronal differentiation of primary GBM stem cell cultures upon Notch signalling blockade [RNA-seq]		GSC cultures harbouring wildtype or CRISPR-deletion of ASCL1
249	Methylation DNA mediated KLF4 binding activity in glioblastoma cells		U87 cell lines
250	CD133hi, Notchhi, DP (double positive) and DN (double negative) in GBML8 and GBML20, both patient-derived glioblastoma tumorsphere cultures		GBML8 and GBML20 cultures
251	Silencing of KDM2B leads to deregulation of apoptosis related genes in GBM		U87MG cell line plus shRNA
252	Ion Channel Expression Patterns in Glioblastoma Stem Cells with Functional and Therapeutic Implications for Malignancy		glioblastoma stem cells
253	Prospective Isolation and Comparison of Human Germinal Matrix and Glioblastoma EGFR+ Populations with Stem Cell Properties		isolated EGFR+ and EGFR– populations from human brain germinal matrix (GM, n=3) and from human glioblastoma (GBM, n=3) resections.
254	Transcriptional changes induced by bevacizumab combination therapy in responding and non-responding recurrent glioblastoma patients
255	RNA-seq Profiles in Transcription elongation factors are in vivo-specific cancer dependencies in glioma		primary patient-derived GBM cell lines
256	The m6A Demethylase ALKBH5 Maintains Tumorigenicity of Glioblastoma Stem-Like Cells by Sustaining FOXM1 Expression and Cell Proliferation Programing		glioblastoma stem-like cell lines
257	m6A-seq in glioblastoma stem cells		Glioblastoma stem cells were treated with lentivurs expressing constrol shRNA or target (METTL3 or METTL14) shRNA
258	3alpha-acetonyltabersonine induces glioblastoma apoptosis via the inhibition of DNA damage repair		human glioblastoma stem cell
259	Adaptive chromatin remodeling in glioblastoma stem cell plasticity and drug tolerance		glioblastoma stem cell lines
260	Activation of a SOX2-dependent transcriptional regulatory circuit drives glioblastoma.		A NOD-SCID mouse harboring HOT1 tumor derived from a human glioblastoma patient sample was euthanized.
261	Global transcriptional profiling changes upon knockdown of LKB1 in human glioblastoma cell lines		human glioblastoma cell lines
262	polyA mRNA RNA-seq from U-87 MG (ENCSR000BYO)		U87 greater than 200bp polyA+
263	RNA-sequencing analysis in human glioma stem cell		GSC
264	High-throughput RNA-sequencing analysis in human glioma stem cell		GSC
265	Resetting cancer stem cell regulatory nodes upon MYC inhibition		cell lines
266	Genome-wide mRNA expression in human glioblastoma cells and glioblastoma stem cells expressing or not Omomyc		GSC patient derived
267	Small molecules modulate chromatin accessibility to promote NEUROG2-mediated fibroblast-to-neuron reprogramming [RNA-seq]		MRC-5 fibroblasts, MRC-5 fibroblasts transduced with NEUROG2-encoding lentivirus, and MRC-5 fibroblasts transduced with NEUROG2-encoding lentivirus exposed to forskolin and dorsomorphin
268	RAMPAGE from M059J (ENCSR507GYW)		cell line M059J
269	RAMPAGE from A172 (ENCSR208AWA)		cell line A172
270	CD133+ vs. CD133- cells in GBML8, a primary glioblastoma tumorsphere culture		FACS sorted CD133+ and CD133- cells in GBML8, a primary glioblastoma tumorsphere culture
271	Small-RNA transcriptome sequencing of individual cells		looks like cell lines but check article
272	Analyzing the interactions of mRNAs, miRNAs, lncRNAs and circRNAs to predict competing endogenous RNA networks in glioblastoma
273	Identifying RBBP4-regulated transcriptome in T98G glioblastoma (GBM) cells using RNA sequencing, and epigenome screening for genes regulated by RBBP4 in GBM cells		T98G glioblastoma (GBM) cells
274	Identifying RBBP4-regulated transcriptome in T98G glioblastoma cells using RNA sequencing (RNA-seq)		T98G cells expressing either a control shRNA (shNT) or RBBP4 shRNA (shRBBP4)
275	RNA-seq analysis of add-back rescued TALEN-mediated LATS2 knockout HeLa-S3 cells		LATS2 KO HeLa-S3 cells rescued by empty vector, wild-type LATS2 or kinase-dead LATS2
276	RNA-seq analysis of TALEN-mediated LATS2 knockout HeLa-S3 cells		wild type (WT) and LATS2 KO HeLa-S3 cells
277	HLA peptides derived from tumor antigens induced by inhibition of DNA methylation for development of drug-facilitated immunotherapy		U-87, T98G and LNT-229 GBM human cell lines
278	Human glioblastoma-associated microglia/monocytes express a distinct RNA profile compared to human control and murine samples		8 CD11b+ human glioblastoma-associated microglia/monocytes samples and 8 human non-tumor CD11b+ microglia samples
279	The Glioma-Infiltrating T Cell Receptor Repertoire		TCRseq of brain-infiltrating T cells and matching peripheral blood
280	RNA-seq Profiles in RBPJ Maintains Brain Tumor Initiating Cells through CDK9-mediated Transcriptional Elongation		primary patient-derived GBM brain tumor initiating cells with DAPT treatment or shRBPJ treatment
281	EGFRvIII/STAT3 targets in glioblastoma pathogenesis		EGFRvIII positive brain tumor stem cell lines (BTSC #68, 73, and 90)
282	total RNA-seq from M059J (ENCSR696SMK)		cell line M059J
283	Gene expression in human glioblastoma specimens
284	Expression profiles of microRNAs in Glioma-Initiating Cells (GICs) cultured under hypoxia and normoxia		Glioma-Initiating Cells (GICs) culture
285	Expression data for KDM1B knockdown in Glioma-Initiating Cells (GICs)		Glioma-Initiating Cells (GICs)
286	RNA splicing alteration on glioblastoma and normal neural stem cells		normal neural stem cells or two different glioblastoma specimens aster either control knockdown, or two different shRNA sequences against the PHF5A gene transcript.
287	High-Resolution CRISPR Screens Reveal Fitness Genes and Genotype-Specific Cancer Liabilities		five human cell lines with Cas9 knock-ins
288	Retroviral Replicating Vectors Deliver Cytosine Deaminase Leading to Targeted 5-FU-Mediated Cytotoxicity in Multiple Human Cancer Types		nine human cancer cell lines
289	RNA-seq of tumor-educated platelets enables blood-based pan-cancer, multiclass and molecular pathway cancer diagnostics		blood RNA
290	Identifying Glioblastoma Gene Networks Based on Hypergeometric Test Analysis
291	Preferential Iron Trafficking Characterizes Glioblastoma Stem-like Cells		check article but not likely
292	RNA-seq Profiles in Preferential Iron Trafficking Characterizes Glioblastoma Stem-like Cells		primary patient-derived GBM cancer stem cell lines and normal human neural progenitor cell lines
293	EGFR Mutation Promotes Glioblastoma Through Epigenome and Transcription Factor Network Remodeling
294	The RNA-binding protein Musashi1 is a central regulator of adhesion pathways in glioblastoma		U251 cells
295	Profile of gene expression in U87-MG xenografts expressing control vector (V0), the ubiquitin ligase KPC1 or the p50 subunit of the NF-kB transcription factor, using RNASeq analysis of transcripts mapped independently to the human and murine genomes		U87-MG human glioblastoma xenografts
296	Systematic Mapping of ADAR1 Binding Reveals its Regulatory Roles in Multiple RNA Processing Pathways		cell lines
297	Systematic Mapping of ADAR1 Binding Reveals its Regulatory Roles in Multiple RNA Processing Pathways [small RNA-seq]		U87MG cells were transfected with ADAR1 overexpression vector, RNA binding mutant (EAA and E912A), siRNA of ADAR1 or controls.
298	Systematic Mapping of ADAR1 Binding Reveals its Regulatory Roles in Multiple RNA Processing Pathways [CLIP-seq]		CLIP-seq using two different ADAR1 monoclonal antibodies.
299	dentifying genes regulated by Kruppel-like factor-9 by RNA-seq in human glioblastoma stem cells.		Two cell lines
300	RNA-sequencing analysis of glucose and acetate regulated transcripts in glioblastoma cells		cell lines
301	MRI-localized biopsies reveal subtype-specific differences in molecular and cellular composition at the margins of glioblastoma		contrast enhancing tissue?
302	Whole transcriptome sequencing in 274 glioma patients reveals gene fusion profiling and novel candidate fusion genes
303	Single cell RNA-seq of primary human glioblastomas		single cell RNA Seq
304	CFIm25 links alternative polyadenylation to glioblastoma tumour suppression		HeLa cells treated with control siRNA and CFIm25 siRNA
305	Reconstructing and reprogramming the tumor propagating potential of glioblastoma stem-like cells: RNA-seq		looks like cell line
306	Epigenomic profiling of stemness, differentiation and primary tissues in human glioblastoma
307	Genomic analyses reveal miR-137 broad impact on genes associated with malignant transformation and neuronal differentiation in glioblastoma cells		miR137 transfection via RIP-Seq and RNA-Seq in U251 and U343 cells
308	Global regulation of alternative splicing by adenosine deaminase acting on RNA (ADAR) [RNA-seq]		HepG2 and K562 cell lines
309	Functional Identification of Critical Bmi1 target genes in Neural Progenitor and Malignant Glioma cells		human Glioblastoma stem-like cells (most likely belonging to the mesenchymal GBM subtype) treated with BMP7, Arvanil and doxycycline or EtOH treated as ctrl.
310	miR-139-5p induced gene expression alteration in glioma cells		U87, LN229 and U251 glioma cells transfected with miR-139-5p or miRNA negative control.
311	Identification of allele-specific alternative mRNA processing via transcriptome sequencing		U87MG cell line
312	Transcriptomic profiling of a glioblastoma multiforme patient with matched control brain tissue
313	Accurate Identification of A-to-I RNA editing in human by transcriptome sequencing		U87MG cells following ADAR1 or control siRNA knockdown

## Sheet: S2
no	study	article	inc/not	notes		check literature
1	Genome-wide perturbations of Alu expression and Alu-associated post-transcriptional regulations find a uniqueness in oligodendroglioma			15 samples, details of rna extraction not included, stranded RNA seq
2	Transcriptome profiling of human glioma and normal brain tissues by rRNA-deleted total RNAseq
3	MSI1 promotes the expression of the GBM stem cell marker CD44 by impairing miRNA-dependent degradation. [miRNA-Seq]			primary cell line
4	Alternative splicing in GBM through recurrence			FFPE samples, freshly punched cores via Qiagen Rneasy FFPE purification kit, illumina TruSeq RNA exome kit
5	EGFR/Src/Erk-Stabilized YTHDF2 Promotes Cholesterol Dysregulation and Invasive Growth of Glioblastoma			primary cell line
6	Highly-motile versus unsorted bulk primary Glioblastoma cells from two patients (GBM965 and GBM897)			primary cell line
7	Next Generation Sequencing Analysis of Human Glioblastoma Transcriptomes And Quantitative Analysis of PDGFRA Positive/Negative Human Glioma Cells Transcriptomes			7 GBM samples prepped by Truseq Stranded mRNA LT kit			cell line not tissue
8	Effects of BMPER, CXCL10 and HOXA9 on neovascularization during early-growth stage of primary high-grade glioma			30 GBM surgical resection extracted using Trizol, rRNA and double stranded RNA removed, PCR to establish library, illumina sequencer			not case control
9	Intratumoral heterogeneity and longitudinal changes in gene expression predict differential drug sensitivity in newly diagnosed and recurrent glioblastoma			128 tumor samples from 28 nD and recGB patients, tissue snap frozen in liquid nitrogen at -80 degrees, Rna extracted using Precellys Tissue RNA Kit safety line, library prep by TruSeq stranded Total RNA library prep and NEBNext Ultra II directional RNA library prep kit, sequencing on Illumina NextSeq 500			not case control
10	MAFG-driven astrocytes promote CNS inflammation			single cell sequencing of normal brain tissue of GBM patient
11	Combined proteomics and miRNomics of a glioblastoma immunotherapy cohort reveal resistance factor candidates and potential counterstrategies			treated patients, miRNeasy kit,PCR amplification, NEBnext library prep, illumina nextseq 500
12	Glioblastoma Tumors and GBOs			homogenized tumor samples, trizol extraction, in house library prep, illumina nextseq 550
13	RNA-seq of Glioblastoma Tumors and GBOs	same as the one above		homogenized tumor samples, trizol extraction, in house library prep, illumina nextseq 550
14	Targeting Glioblastoma Stem Cells through Disruption of the Circadian Clock			glioblastoma stem cells
15	Transcriptome analysis reveals malignant and hypoxic signature of glioblastoma	Integrated analysis identified core signal pathways and hypoxic characteristics of human glioblastoma.		cell lines
16	PRC2 activates interferon-stimulated genes indirectly by repressing miRNAs in glioblastoma	PRC2 activates interferon-stimulated genes indirectly by repressing miRNAs in glioblastoma
17	Glioblastoma multiforme cancer stem cells from different patients exhibit consistent gene expression and mechanical phenotypes across distinct states in culture	Controlling distinct signaling states in cultured cancer cells provides a new platform for drug discovery.		1ry and established cell lines
18	Low cytosolic folate cycling is a hallmark of U251 glioblastoma cells reprogramming towards pluripotency [RNA-seq]	Folate can promote the methionine-dependent reprogramming of glioblastoma cells towards pluripotency.		cell lines
19	Mapping the chemotherapy-induced RNA interactome in Glioblastoma	maybe		cell lines
20	Mapping the chemotherapy-induced RNA interactome in Glioblastoma [RNA-Seq]	maybe		cell lines
21	CHROMATIN LANDSCAPES REVEAL DEVELOPMENTALLY ENCODED TRANSCRIPTIONAL STATES THAT DEFINE GLIOBLASTOMA [RNA-Seq]	Chromatin landscapes reveal developmentally encoded transcriptional states that define human glioblastoma. J		flash frozen tumor tissue, miRNeasy, stranded RNA kit, rRNA purification, illumina hiseq 2500
22	Glioblastoma epigenome profiling identifies SOX10 as a master regulator of molecular tumour subtype	Glioblastoma epigenome profiling identifies SOX10 as a master regulator of molecular tumour subtype		rRNA removal, hiseq 2000
23	A novel enhancer regulates MGMT expression and promotes temozolomide resistance in glioblastoma	A novel enhancer regulates MGMT expression and promotes temozolomide resistance in glioblastoma.		hypermethylated MGMT promoter, TMZ treatment
24	The DNA methylation landscape of glioblastoma disease progression shows extensive heterogeneity in time and space	The DNA methylation landscape of glioblastoma disease progression shows extensive heterogeneity in time and space		loads of samples, Allprep DNA/RNA mini kit, TruSeq Stranded mRNA LT sample prep, illumina hiseq 3000/4000		not case control
25	RNA Sequencing of adult high grade glioblastoma tumors	Aspartate is a limiting metabolite for cancer cell proliferation under hypoxia and in tumours		not a lot of details in the study but it seems that primary tissue samples were sequenced		not case control
26	Natural Killer cells control tumor growth by sensing a growth factor	Natural Killer Cells Control Tumor Growth by Sensing a Growth Factor.		cell lines
27	Alternative classification of glioblastoma based on BUB1B-inhibition sensitivity	Sensitivity to BUB1B Inhibition Defines an Alternative Classification of Glioblastoma.		tumor derived cell lines
28	circRNA-sequencing	circRNA-sequencing		circular RNA enrighment (not sure if we can use it)
29	Ivy Glioblastoma Atlas Project (RNA-Seq)			not case control
30	CD15-positive tumor-derived glioblastoma cells	maybe		Total RNA was extracted with TRIzol (Invitrogen)and purified using the miRNAeasy, Illumina TruSeq Stranded Total RNA Library Prep Kit, Illumina HiSeq 2500 platform
31	Prospective Isolation and Comparison of Human Germinal Matrix and Glioblastoma EGFR+ Populations with Stem Cell Properties	Prospective Isolation and Comparison of Human Germinal Matrix and Glioblastoma EGFR+ Populations with Stem Cell Properties		FACS-sorted EGFR+/_x0001_ GBM and GM cells
32	Transcriptional changes induced by bevacizumab combination therapy in responding and non-responding recurrent glioblastoma patients	Transcriptional changes induced by bevacizumab combination therapy in responding and non-responding recurrent glioblastoma patients		treated glioblastoma patients
33	Small-RNA transcriptome sequencing of individual cells	Single-cell sequencing of the small-RNA transcriptome.		single cell sequencing
34	Analyzing the interactions of mRNAs, miRNAs, lncRNAs and circRNAs to predict competing endogenous RNA networks in glioblastoma	Analyzing the interactions of mRNAs, miRNAs, lncRNAs and circRNAs to predict competing endogenous RNA networks in glioblastoma		qiagen extraction, rRNA depleted, mRNA-seq sample prep, Hiseq 2500
35	Gene expression in human glioblastoma specimens	Glioblastoma-infiltrated innate immune cells resemble M0 macrophage phenotype		the article doesn't have details on RNA seq but the dataset is of tumors		not case control
36	RNA-seq of tumor-educated platelets enables blood-based pan-cancer, multiclass and molecular pathway cancer diagnostics	RNA-Seq of Tumor-Educated Platelets Enables Blood-Based Pan-Cancer, Multiclass, and Molecular Pathway Cancer Diagnostics		platelet sequencing
37	Identifying Glioblastoma Gene Networks Based on Hypergeometric Test Analysis	Identifying glioblastoma gene networks based on hypergeometric test analysis.		illumina hiseq
38	Preferential Iron Trafficking Characterizes Glioblastoma Stem-like Cells	Preferential Iron Trafficking Characterizes Glioblastoma Stem-like Cells.		GSCs seperated and plated
39	EGFR Mutation Promotes Glioblastoma Through Epigenome and Transcription Factor Network Remodeling	EGFR Mutation Promotes Glioblastoma through Epigenome and Transcription Factor Network Remodeling		RNeasy mini kit (Qiagen), illumina hiseq		not sure about the tissue sample
40	MRI-localized biopsies reveal subtype-specific differences in molecular and cellular composition at the margins of glioblastoma	MRI-localized biopsies reveal subtype-specific differences in molecular and cellular composition at the margins of glioblastoma.		RNA-Seq on 92 flash frozen samples, which included 39 CE, 36 NE, and 17 NB. Only samples with an RNA Integrity Number (RIN) greater than 6 were used for RNA-seq. Genome-wide expression profiles were generated for each sample using RNA sequencing. For each sample, libraries were prepared using the Illumina TruSeq v2 RNA-Seq kit, and we obtained 15- 30 million single-end, 100 base reads on an Illum…	only used the primary gadolinium enhanced samples (definitely tumor) and normal brain
41	Whole transcriptome sequencing in 274 glioma patients reveals gene fusion profiling and novel candidate fusion genes	RNA-seq of 272 gliomas revealed a novel, recurrent PTPRZ1-MET fusion transcript in secondary glioblastomas.		Illumina HiSeq 2000
42	Reconstructing and reprogramming the tumor propagating potential of glioblastoma stem-like cells: RNA-seq	Reconstructing and reprogramming the tumor-propagating potential of glioblastoma stem-like cells.		tumor tissue derived cell lines
43	Epigenomic profiling of stemness, differentiation and primary tissues in human glioblastoma	Reconstructing and reprogramming the tumor-propagating potential of glioblastoma stem-like cells.		tumor tissue derived cell lines
44	Transcriptomic profiling of a glioblastoma multiforme patient with matched control brain tissue	RNASEQR--a streamlined and accurate RNA-seq sequence analysis program		Total RNA was extracted from 0.5 g of frozen tissue using the miRNeasy mini kit (Qiagen, Germantown, MD, USA), and the RNA quality was checked using Agilent 2100 Bioanalyzer (Agilent, Santa Clara, CA, USA). We performed 75-bp single-end RNA sequencing (RNA-seq) on the Illumina Genome analyzer II following the manufacturer’s suggestion	just one patient

## Sheet: S3
study	sample code	name in study	geGBMer	age	disease	pairing	seq machine	SRA ID
1	GSM5044749	N6	M	54	control	paired	Illumina HiSeq 4000	SRR13555212
	GSM5044750	T6	M	54	GBM	paired	Illumina HiSeq 4000	SRR13555213
	GSM5044751	N12	M	52	control	paired	Illumina HiSeq 4000	SRR13555214
	GSM5044752	T12	M	52	GBM	paired	Illumina HiSeq 4000	SRR13555215
	GSM5044753	N13	F	65	control	paired	Illumina HiSeq 4000	SRR13555216
	GSM5044754	T13	F	65	GBM	paired	Illumina HiSeq 4000	SRR13555217
	GSM5044755	N18	M	73	control	paired	Illumina HiSeq 4000	SRR13555218
	GSM5044756	T18	M	73	GBM	paired	Illumina HiSeq 4000	SRR13555219
	GSM5044757	N19	M	55	control	paired	Illumina HiSeq 4000	SRR13555220
	GSM5044758	T19	M	55	GBM	paired	Illumina HiSeq 4000	SRR13555221
	GSM5044759	N20	M	49	control	paired	Illumina HiSeq 4000	SRR13555222
	GSM5044760	T20	M	49	GBM	paired	Illumina HiSeq 4000	SRR13555223
	GSM5044761	N22	M	59	control	paired	Illumina HiSeq 4000	SRR13555224
	GSM5044762	T22	M	59	GBM	paired	Illumina HiSeq 4000	SRR13555225
	GSM5044763	N24	M	40	control	paired	Illumina HiSeq 4000	SRR13555226
	GSM5044764	T24	M	40	GBM	paired	Illumina HiSeq 4000	SRR13555227
	GSM5044765	N25	F	71	control	paired	Illumina HiSeq 4000	SRR13555228
	GSM5044766	T25	F	71	GBM	paired	Illumina HiSeq 4000	SRR13555229
	GSM5044767	N14	M	68	control	paired	Illumina HiSeq 4000	SRR13555230
	GSM5044768	T14	M	68	GBM	paired	Illumina HiSeq 4000	SRR13555231
	GSM5044769	N16	F	52	control	paired	Illumina HiSeq 4000	SRR13555232
	GSM5044770	T16	F	52	GBM	paired	Illumina HiSeq 4000	SRR13555233
	GSM5044771	N21	M	38	control	paired	Illumina HiSeq 4000	SRR13555234
	Sample GSM5044772	T21	M	38	GBM	paired	Illumina HiSeq 4000	SRR13555235
	GSM5044773	N40	F	52	control	paired	Illumina HiSeq 4000	SRR13555236
	GSM5044774	T40	F	52	GBM	paired	Illumina HiSeq 4000	SRR13555237
	GSM5044775	N42-1	M	56	control	paired	Illumina HiSeq 4000	SRR13555238
	GSM5044776	T42	M	56	GBM	paired	Illumina HiSeq 4000	SRR13555239
	GSM5044777	N4	M	55	control	paired	Illumina HiSeq 4000	SRR13555240
	GSM5044778	T4	M	55	GBM	paired	Illumina HiSeq 4000	SRR13555241
6	GSM2297702	C1	M	NA	GBM	paired	Illumina HiSeq 2500	SRR4095542
	GSM2297703	C2	M	NA	GBM	paired	Illumina HiSeq 2500	SRR4095543
	GSM2297704	C3	M	NA	GBM	paired	Illumina HiSeq 2500	SRR4095544
	GSM2297705	T1	M	NA	control	paired	Illumina HiSeq 2500	SRR4095545
	GSM2297706	T2	M	NA	control	paired	Illumina HiSeq 2500	SRR4095546
	GSM2297707	T3	M	NA	control	paired	Illumina HiSeq 2500	SRR4095547
8	GSM1532541	GBM17	NA	NA	GBM	paired	Illumina HiSeq 2000	SRR1633194
	GSM1532542	GBM31	NA	NA	GBM	paired	Illumina HiSeq 2000	SRR1633195
	GSM1532543	GBM16	NA	NA	control	paired	Illumina HiSeq 2000	SRR1633196
	GSM1532544	GBM34	NA	NA	control	paired	Illumina HiSeq 2000	SRR1633197
9	GSM1440487	BJ025	NA	NA	control	single	Illumina HiSeq 2000	SRR1521427
	GSM1440488	BJ026	NA	NA	control	single	Illumina HiSeq 2000	SRR1521428
	GSM1440489	BJ027	NA	NA	control	single	Illumina HiSeq 2000	SRR1521429
	GSM1440490	BJ028	NA	NA	control	single	Illumina HiSeq 2000	SRR1521430
	GSM1440491	BJ029	NA	NA	control	single	Illumina HiSeq 2000	SRR1521431
	GSM1440492	BJ030	NA	NA	control	single	Illumina HiSeq 2000	SRR1521432
	GSM1440493	BJ031	NA	NA	control	single	Illumina HiSeq 2000	SRR1521433
			NA	NA	control	single	Illumina HiSeq 2000	SRR1521434
			NA	NA	control	single	Illumina HiSeq 2000	SRR1521435
	GSM1440494	BJ024	NA	NA	control	single	Illumina HiSeq 2000	SRR1521436
	GSM1440495	JJ015	NA	NA	control	single	Illumina HiSeq 2000	SRR1521437
	GSM1440496	JJ013	NA	NA	control	single	Illumina HiSeq 2000	SRR1521438
	GSM1440497	JJ014	NA	NA	control	single	Illumina HiSeq 2000	SRR1521439
	GSM1440498	AP001	NA	NA	control	single	Illumina HiSeq 2000	SRR1521440
	GSM1440499	AP002	NA	NA	control	single	Illumina HiSeq 2000	SRR1521441
	GSM1440500	AP003	NA	NA	control	single	Illumina HiSeq 2000	SRR1521442
	GSM1440501	AP004	NA	NA	control	single	Illumina HiSeq 2000	SRR1521443
	GSM1440502	AP005	NA	NA	control	single	Illumina HiSeq 2000	SRR1521444
	GSM1440503	AP006	NA	NA	control	single	Illumina HiSeq 2000	SRR1521445
	GSM1440448	PC124	F	38	GBM	single	Illumina HiSeq 2000	SRR1521388
	GSM1440470	PC120 (patient 3375)	M	65	GBM	single	Illumina HiSeq 2000	SRR1521410
	GSM1440457	PC135 (patient 3381)	M	64	GBM	single	Illumina HiSeq 2000	SRR1521397
	GSM1440458	PC67 (patient 3382	M	57	GBM	single	Illumina HiSeq 2000	SRR1521398
	GSM1440464	PC112 (patient 3396)	M	69	GBM	single	Illumina HiSeq 2000	SRR1521404
	GSM1440467	PC52 (patient 3399)	M	65	GBM	single	Illumina HiSeq 2000	SRR1521407
	GSM1440448	PC124 (patient 3402)	F	38	GBM	single	Illumina HiSeq 2000	SRR1521388
	GSM1440449	PC47 (patient 3402)	F	38	GBM	single	Illumina HiSeq 2000	SRR1521389
	GSM1440450	PC125 (patient 3402)	F	38	GBM	single	Illumina HiSeq 2000	SRR1521390
	GSM1440465	PC123 (patient 3402)	F	38	GBM	single	Illumina HiSeq 2000	SRR1521405
	GSM1440471	BJ001 (patient 3465)	F	56	GBM	single	Illumina HiSeq 2000	SRR1521411
	GSM1440472	BJ002 (patient 3465)	F	56	GBM	single	Illumina HiSeq 2000	SRR1521412
	GSM1440473	BJ004 (patient 3467)	M	68	GBM	single	Illumina HiSeq 2000	SRR1521413
	GSM1440474	BJ005 (patient 3467)	M	68	GBM	single	Illumina HiSeq 2000	SRR1521414
	GSM1440475	BJ006 (patient 3467)	M	68	GBM	single	Illumina HiSeq 2000	SRR1521415
	GSM1440476	BJ009 (patient 3494)	F	57	GBM	single	Illumina HiSeq 2000	SRR1521416
	GSM1440477	BJ010 (patient 3494)	F	57	GBM	single	Illumina HiSeq 2000	SRR1521417
	GSM1440478	BJ011 (patient 3494)	F	57	GBM	single	Illumina HiSeq 2000	SRR1521418
	GSM1440479	BJ014 (patient 3469)	F	68	GBM	single	Illumina HiSeq 2000	SRR1521419
	GSM1440480	BJ017 (patient 3575)	M	78	GBM	single	Illumina HiSeq 2000	SRR1521420
	GSM1440481	BJ019 (patient 3612)	F	69	GBM	single	Illumina HiSeq 2000	SRR1521421
	GSM1440484	JJ035 (patient 3759)	F	59	GBM	single	Illumina HiSeq 2000	SRR1521424
	GSM1440485	JJ037 (patient 3768)	F	58	GBM	single	Illumina HiSeq 2000	SRR1521425
	GSM1440486	JJ039 (patient 3776)	M	76	GBM	single	Illumina HiSeq 2000	SRR1521426

## Sheet: S4
	ind.ES.dataset1	ind.ES.dataset2	ind.ES.dataset3	ind.ES.dataset4	ind.Var.dataset1	ind.Var.dataset2	ind.Var.dataset3	ind.Var.dataset4	zval	pval	FDR
NONHSAG000002	2.64486	0.0108574	-0.762817	0.531135	0.178731	1.00001	0.715158	0.138035	1.04171	0.297545	0.605781
NONHSAG000008	-0.436643	-2.40505	0.815519	-0.087673	0.0977243	1.72303	0.722089	0.133461	-0.520555	0.602677	0.823906
NONHSAG000012	0.65466	-0.791675	0.968081	0.146058	0.100557	1.07834	0.744765	0.133689	1.37901	0.167892	0.435165
NONHSAG000016	2.01846	0.74129	0.397976	0.615049	0.143957	1.06869	0.679865	0.139638	4.45923	8.2254e-06	0.000567015
NONHSAG000017	2.05887	1.08112	0.357557	0.422705	0.145918	1.1461	0.677321	0.136311	3.58121	0.000342004	0.0069333
NONHSAG000032	-0.288322	0.368681	2.22469	-0.437718	0.0964442	1.01699	1.0791	0.136527	0.351614	0.725128	0.88403
NONHSAG000033	-0.422969	-1.33598	0.902317	-0.506031	0.0975843	1.22311	0.734515	0.137601	-0.868788	0.384963	0.686641
NONHSAG000034	-0.773422	-0.185017	1.87524	-0.289017	0.102576	1.00428	0.959711	0.134726	-0.102311	0.91851	0.969265
NONHSAG000035	-0.46621	-0.639437	-0.0794449	-0.191749	0.0980421	1.05111	0.667193	0.133946	-1.54161	0.12317	0.359421
NONHSAG000036	-2.05529	-1.94452	2.31514	-0.278129	0.145743	1.47264	1.11332	0.134623	-0.543052	0.587094	0.816938
NONHSAG000039	2.66244	-0.142021	-0.09991	0.255411	0.179842	1.00252	0.667499	0.134421	1.22456	0.22074	0.50986
NONHSAG000041	0.905381	-0.710766	-0.303566	0.375648	0.105213	1.06315	0.674346	0.135685	2.10014	0.0357165	0.16451
NONHSAG000044	1.56011	-0.598454	-0.154928	0.446472	0.12443	1.04477	0.668667	0.136656	1.43437	0.151467	0.407243
NONHSAG000046	1.99859	0.737963	0.212205	0.476051	0.143006	1.06807	0.670419	0.13711	3.2941	0.000987356	0.0144877
NONHSAG000047	1.34637	-1.52866	2.48315	0.0817278	0.117034	1.2921	1.1805	0.133445	0.746961	0.455087	0.73751
NONHSAG000070	-0.524446	-0.554046	-0.212083	-0.000563619	0.0987289	1.03837	0.670415	0.133333	-1.37592	0.168846	0.436356
NONHSAG000073	0.226866	-0.66649	4.96345	-0.17369	0.0960673	1.05553	2.71965	0.133836	0.637558	0.523762	0.781538
NONHSAG000084	0.702203	-0.180893	-1.37851	0.0851787	0.101325	1.00409	0.825024	0.133454	0.303319	0.761647	0.901313
NONHSAG000091	1.1149	0.557647	0.765908	0.572761	0.110252	1.03887	0.715551	0.138801	3.67075	0.000241837	0.00551314
NONHSAG000101	3.09091	0.98447	-1.48644	1.00485	0.20919	1.12115	0.850792	0.150162	1.08184	0.279324	0.583867
NONHSAG000104	1.93735	1.8755	-0.891544	0.00583413	0.140137	1.43969	0.732904	0.133334	1.04368	0.296631	0.604786
NONHSAG000108	-1.03994	0.260853	0.830652	-0.344793	0.108329	1.00851	0.724165	0.135315	-1.31886	0.187217	0.463452
NONHSAG000113	3.4759	-0.276246	-2.17971	1.4463	0.239286	1.00954	1.0626	0.168197	0.620206	0.535122	0.787995
NONHSAG000117	1.01818	-0.014727	-1.24966	0.378755	0.107796	1.00003	0.796805	0.135724	0.710946	0.477118	0.750815
NONHSAG000121	0.769872	-13.3734	1.42247	-0.231236	0.102511	23.3561	0.835285	0.134225	-0.538832	0.590003	0.818493
NONHSAG000124	0.403402	-0.31356	1.31485	-0.369308	0.0973918	1.01229	0.810736	0.135606	0.484428	0.628082	0.838926
NONHSAG000125	1.38384	-3.52482	2.28426	0.100635	0.118252	2.55304	1.10149	0.133502	0.21553	0.829354	0.932739
NONHSAG000130	0.840978	0.126914	-0.216831	0.5209	0.103874	1.00201	0.670585	0.137856	2.6534	0.00796859	0.058006
NONHSAG000139	-0.543499	-2.266	1.44555	-0.12453	0.0989711	1.64185	0.840801	0.133592	-0.360509	0.718467	0.880391
NONHSAG000142	0.114825	-0.707125	-0.158809	-0.10212	0.0956115	1.0625	0.668768	0.133507	-0.103418	0.917631	0.969084
NONHSAG000149	1.14731	0.735749	-0.894483	0.317763	0.111125	1.06767	0.733342	0.135016	1.33044	0.183373	0.45824
NONHSAG000153	3.98553	8.67444	-1.64214	0.88896	0.284555	10.4057	0.891386	0.146504	1.11472	0.264968	0.565783
NONHSAG000154	0.545822	0.390788	0.22961	-0.0890634	0.0990012	1.01909	0.67106	0.133466	1.24383	0.213562	0.500679
NONHSAG000166	0.693142	0.642103	1.75385	-0.0395427	0.101174	1.05154	0.923	0.133359	2.05727	0.0396606	0.175842
NONHSAG000181	-1.3826	-4.79821	1.4947	-0.474389	0.118211	3.87785	0.852843	0.137084	-0.765026	0.444256	0.73249
NONHSAG000195	2.56916	1.27408	-1.25521	0.673894	0.174033	1.20291	0.797964	0.140902	1.15788	0.246912	0.543825
NONHSAG000196	1.04157	0.0856641	-0.88318	0.305965	0.10837	1.00092	0.731667	0.134894	1.41967	0.155703	0.414326
NONHSAG000205	-0.706003	-0.566673	1.01151	0.447725	0.101388	1.04014	0.75193	0.136674	-0.171563	0.863781	0.947613
NONHSAG000224	-0.372841	-4.2961	1.25593	0.25699	0.0971094	3.30706	0.798113	0.134434	-0.391509	0.695421	0.871107
NONHSAG000256	-1.03529	1.06925	0.586199	-0.11866	0.108214	1.14291	0.695302	0.133568	-0.555456	0.578583	0.811238
NONHSAG000261	0.51944	0.501342	0.448115	0.142283	0.0986667	1.03142	0.683401	0.133671	1.66848	0.0952203	0.306415
NONHSAG000270	0.0701613	-2.19676	1.707	-0.063457	0.0955131	1.60322	0.909488	0.1334	-0.0114055	0.9909	0.997055
NONHSAG000271	1.18286	1.07872	0.955886	0.133748	0.112111	1.14546	0.74281	0.133631	3.19331	0.00140653	0.0180364
NONHSAG000273	-1.01766	-1.47729	2.67102	-0.21255	0.107783	1.2728	1.2612	0.134086	-0.118891	0.905362	0.964019
NONHSAG000275	0.000545603	-0.605051	2.42111	-0.14788	0.0954545	1.04576	1.15515	0.133698	0.418324	0.67571	0.861392
NONHSAG000288	-0.208962	-0.366962	0.120365	-0.0663096	0.0959744	1.01683	0.667874	0.133407	-0.632165	0.527279	0.783732
NONHSAG000289	0.407276	-1.38968	2.01225	-0.112594	0.0974292	1.2414	1.00409	0.133545	0.35389	0.723421	0.883147
NONHSAG000292	1.48903	-0.124278	3.41819	0.158972	0.12185	1.00193	1.64033	0.133755	1.37062	0.170494	0.438487
NONHSAG000310	1.62014	0.617164	-0.818142	0.453188	0.126703	1.04761	0.722446	0.136756	1.4162	0.156716	0.415721
NONHSAG000311	1.74212	0.585042	-1.52933	0.371901	0.131585	1.04278	0.861572	0.135639	0.675454	0.499387	0.76722
NONHSAG000315	0.842831	0.932311	-0.0088589	0.0771378	0.103911	1.10865	0.666673	0.133433	2.15403	0.0312378	0.150987
NONHSAG000322	2.10494	-0.0535131	0.563487	0.293761	0.148202	1.00036	0.693126	0.134772	2.08231	0.0373138	0.168514
NONHSAG000327	-0.956362	-0.634556	-0.398855	-0.2482	0.106343	1.05033	0.679924	0.13436	-2.74081	0.00612872	0.0485323
NONHSAG000329	1.53626	0.741496	1.0758	0.313609	0.123551	1.06873	0.763112	0.134973	4.00226	6.27395e-05	0.00216406
NONHSAG000331	0.710665	0.884622	0.471682	0.31887	0.101467	1.09782	0.685207	0.135028	2.45096	0.0142477	0.0883913
NONHSAG000346	1.53117	0.658009	-0.405535	0.712409	0.123365	1.05412	0.680372	0.141792	2.79469	0.00519492	0.0433213
NONHSAG000347	-0.772829	-0.45446	0.433298	0.0880694	0.102565	1.02582	0.682312	0.133463	-1.50638	0.131971	0.375309
NONHSAG000355	0.878854	-1.2497	0.44986	0.625562	0.10465	1.19522	0.683531	0.139855	1.08568	0.277619	0.581696
NONHSAG000372	2.75795	0.420401	-0.265737	0.739486	0.186006	1.02209	0.672551	0.142447	1.66461	0.095991	0.308395
NONHSAG000377	0.451856	-1.04754	0.890088	-0.197445	0.0978852	1.13717	0.732688	0.133983	0.396375	0.691829	0.869443
NONHSAG000384	0.883633	-0.208255	-0.667738	0.453516	0.10475	1.00542	0.703823	0.136761	2.41353	0.015799	0.0951938
NONHSAG000394	0.538373	-0.522546	0.0795319	-0.0310248	0.0989051	1.03413	0.667194	0.133349	1.07677	0.281581	0.58705
NONHSAG000411	0.776144	1.10665	-1.21058	0.484384	0.102626	1.15308	0.788792	0.137244	0.812736	0.416369	0.714445
NONHSAG000427	1.15539	-8.24993	0.207448	0.352044	0.111347	9.50766	0.670253	0.135399	-0.460127	0.645425	0.847911
NONHSAG000439	0.243376	-0.764589	-1.32346	0.277728	0.0961597	1.07307	0.812629	0.134619	0.121157	0.903567	0.963898
NONHSAG000443	1.13868	-0.747059	-1.00528	-0.211524	0.11089	1.06976	0.750882	0.134079	0.197395	0.843518	0.939084
NONHSAG000447	0.537253	2.21464	0.156114	-0.279544	0.0988908	1.61308	0.668698	0.134636	0.757869	0.448529	0.735228
NONHSAG000453	0.512685	0.0517227	0.209109	0.288591	0.0985837	1.00033	0.670311	0.134721	1.72069	0.0853067	0.285475
NONHSAG000464	1.93958	0.180946	0.41708	0.171672	0.14024	1.00409	0.681163	0.133825	2.32421	0.0201144	0.112726
NONHSAG000467	1.5579	0.347276	-2.22605	0.820225	0.124348	1.01508	1.07961	0.144546	0.383539	0.70132	0.873648
NONHSAG000474	0.768125	-0.348804	-1.42783	0.254804	0.102479	1.01521	0.836559	0.134415	0.293892	0.76884	0.903736
NONHSAG000477	0.423083	1.27901	0.668261	-0.147971	0.0975855	1.20448	0.703881	0.133698	1.17236	0.241055	0.536215
NONHSAG000479	0.0674302	-1.22006	0.232606	-0.043866	0.0955087	1.18607	0.671175	0.133365	-0.0676918	0.946031	0.980044
NONHSAG000482	0.697599	1.01957	-0.925556	0.694387	0.101248	1.12994	0.738055	0.14137	1.34784	0.177709	0.449943
NONHSAG000483	1.62379	-0.689335	0.332215	0.32513	0.126844	1.0594	0.675864	0.135095	1.52206	0.127993	0.368449
NONHSAG000484	2.13249	-0.552279	-0.330393	0.627496	0.149592	1.03813	0.675763	0.139896	1.15701	0.24727	0.544002
NONHSAG000485	1.41293	0.347511	-0.934973	0.727102	0.119221	1.0151	0.739515	0.142145	1.38858	0.164959	0.430864
NONHSAG000487	2.06607	0.117514	1.21657	-0.0588719	0.146272	1.00173	0.790004	0.133391	1.967	0.0491834	0.201613
NONHSAG000498	-0.212144	-0.568291	-0.218914	-0.000894344	0.0959903	1.04037	0.67066	0.133333	-0.684512	0.493652	0.763313
NONHSAG000499	2.57949	0.599983	0.0715111	0.324854	0.174666	1.045	0.667093	0.135092	1.84491	0.0650502	0.241077
NONHSAG000501	0.303699	-1.74125	-0.108602	0.174633	0.0965526	1.37899	0.66765	0.133842	-0.0155234	0.987615	0.995647
NONHSAG000536	1.87635	1.29721	-0.373838	0.0821146	0.137368	1.21035	0.678313	0.133446	1.58139	0.11379	0.34269
NONHSAG000541	0.637234	-0.996808	0.369331	0.191117	0.100289	1.1242	0.678034	0.133942	1.56415	0.117782	0.349788
NONHSAG000545	1.70026	3.43572	-1.11895	0.196973	0.12987	2.47552	0.771003	0.13398	0.9015	0.367323	0.672448
NONHSAG000546	1.00397	-1.7174	1.54299	0.112278	0.107454	1.36868	0.865069	0.133543	0.544142	0.586344	0.816463
NONHSAG000549	0.230655	-0.102708	0.987902	-0.132621	0.0960879	1.00132	0.747996	0.133626	0.583928	0.559269	0.801868
NONHSAG000550	0.551266	0.0982446	0.332951	0.180955	0.0990723	1.00121	0.675905	0.133879	1.6768	0.093581	0.30286
NONHSAG000560	1.08127	0.307709	-0.73402	0.450878	0.109373	1.01184	0.711566	0.136722	2.09535	0.0361395	0.165715
NONHSAG000564	1.34037	2.26291	0.178441	0.182296	0.116843	1.6401	0.66932	0.133887	1.87047	0.0614179	0.232023
NONHSAG000567	-1.0798	-0.899329	2.44351	-0.218013	0.109335	1.1011	1.16423	0.134125	-0.102014	0.918746	0.969265
NONHSAG000572	0.627683	-1.11506	1.26192	-0.093124	0.100145	1.15542	0.799371	0.133478	0.559834	0.575592	0.810188
NONHSAG000573	1.10639	-0.9607	1.06984	-0.545516	0.110027	1.11537	0.762047	0.138293	0.506068	0.612809	0.831425
NONHSAG000577	-1.34222	-3.92218	0.452889	-0.260768	0.116902	2.92294	0.683759	0.134467	-1.04065	0.298039	0.605938
NONHSAG000579	1.44887	0.465633	-1.09678	0.751584	0.120445	1.0271	0.766911	0.142748	1.19535	0.231949	0.525651
NONHSAG000601	0.629013	0.835462	0.193216	1.0495	0.100165	1.08725	0.669778	0.151691	3.27137	0.00107027	0.0153633
NONHSAG000626	2.2772	0.233342	0.356688	0.535065	0.157188	1.00681	0.677269	0.138105	2.36829	0.0178704	0.103685
NONHSAG000636	0.62859	-0.342041	132.493	0.206811	0.100158	1.01462	1463.53	0.134046	0.797377	0.425232	0.72053
NONHSAG000643	1.49132	0.178309	1.03412	0.416902	0.121931	1.00397	0.755783	0.13623	3.98393	6.7785e-05	0.0022916
NONHSAG000648	3.00991	1.40089	0.197915	0.954397	0.203307	1.24531	0.669931	0.148515	2.63173	0.00849521	0.0606932
NONHSAG000649	1.51032	0.782033	0.277154	0.200266	0.12261	1.07645	0.673068	0.134002	3.5207	0.000430412	0.00814163
NONHSAG000650	1.50062	-0.227206	0.753465	-0.0215993	0.122262	1.00645	0.713976	0.133341	2.10062	0.0356745	0.164418
NONHSAG000670	1.6732	0.206979	0.37285	0.369078	0.128783	1.00536	0.678251	0.135604	3.92488	8.67748e-05	0.00271029
NONHSAG000681	0.365307	0.728816	0.840866	0.451999	0.0970432	1.0664	0.725588	0.136738	1.99615	0.0459181	0.193415
NONHSAG000699	-0.480316	-4.86939	39.5811	-1.15898	0.098201	3.96388	131.222	0.155721	0.601516	0.547496	0.795348
NONHSAG000708	0.454382	-0.134834	0.769279	0.231224	0.0979124	1.00227	0.715982	0.134224	1.63071	0.102952	0.321473
NONHSAG000722	1.04452	0.280254	-0.79277	0.140536	0.108443	1.00982	0.71904	0.133663	1.59354	0.11104	0.337601
NONHSAG000723	0.440793	0.307749	1.41087	-0.000357622	0.0977676	1.01184	0.832546	0.133333	1.45749	0.144981	0.396979
NONHSAG000724	0.645447	-2.5224	-1.34255	0.541162	0.100414	1.79531	0.81687	0.138214	-0.447531	0.654492	0.852968
NONHSAG000727	1.29763	-0.154383	0.833837	-0.142005	0.1155	1.00298	0.724607	0.133669	2.2813	0.0225307	0.121319
NONHSAG000736	0.00167246	0.852845	0.812514	-0.172929	0.0954546	1.09092	0.721682	0.133832	0.140668	0.888132	0.958136
NONHSAG000739	1.14585	-1.07801	-1.15709	-0.24345	0.111085	1.14526	0.778237	0.134321	-0.0883337	0.929611	0.973152
NONHSAG000742	1.97189	-2.33287	-2.97903	0.101365	0.141744	1.68028	1.40622	0.133505	-0.49962	0.617343	0.832863
NONHSAG000746	-0.513111	-1.09161	0.613311	-0.693905	0.0985889	1.14895	0.698012	0.141358	-2.1844	0.0289326	0.14383
NONHSAG000754	0.879549	0.598573	1.01571	0.236452	0.104664	1.04479	0.752639	0.134265	2.75217	0.00592009	0.0472813
NONHSAG000759	-1.55414	-3.11076	1.74644	-0.466074	0.124209	2.2096	0.920837	0.136954	-0.738402	0.46027	0.739777
NONHSAG000762	-0.180368	-0.310435	0.276761	-0.0450844	0.0958418	1.01205	0.67305	0.133367	-0.468317	0.639558	0.846019
NONHSAG000769	0.535242	0.163211	0.564946	0.301503	0.0988651	1.00333	0.693264	0.134848	1.93059	0.0535337	0.212963
NONHSAG000784	0.614625	-0.0446061	1.67352	0.219236	0.0999517	1.00025	0.900057	0.134134	1.9276	0.0539054	0.213967
NONHSAG000795	0.783963	-0.523418	0.517942	-0.0870138	0.102771	1.03425	0.689022	0.13346	1.62953	0.103201	0.321853
NONHSAG000801	-0.384207	-0.11328	1.02006	-0.0560704	0.0972119	1.0016	0.753376	0.133386	-0.698367	0.484948	0.755788
NONHSAG000809	-0.910158	29.3747	0.287805	-0.394989	0.105316	108.859	0.673569	0.135934	0.67042	0.50259	0.769436
NONHSAG000813	0.83708	0.547846	0.523463	-0.00349474	0.103796	1.03752	0.689501	0.133334	2.10923	0.0349247	0.162219
NONHSAG000816	0.330776	0.555762	1.21346	-0.126078	0.0967571	1.03861	0.789374	0.133598	1.01553	0.309853	0.617112
NONHSAG000831	1.95321	-0.637316	1.0025	0.506029	0.140871	1.05077	0.750418	0.137601	1.77212	0.0763742	0.267706
NONHSAG000835	3.46789	4.88584	-1.29236	1.08468	0.238624	3.98393	0.80585	0.152942	1.35913	0.174105	0.444039
NONHSAG000836	0.508913	1.62455	-1.38235	0.840263	0.0985378	1.3299	0.825907	0.145101	0.676064	0.499	0.766996
NONHSAG000838	1.42795	-0.435361	-1.74905	0.327987	0.119729	1.02369	0.921598	0.135126	0.188471	0.850508	0.941492
NONHSAG000840	3.59036	1.4228	-0.397271	1.10953	0.248915	1.25305	0.679819	0.153851	1.85525	0.0635604	0.237852
NONHSAG000843	0.85122	1.96008	0.601204	0.830088	0.10408	1.48024	0.696787	0.144817	3.73011	0.0001914	0.0046555
NONHSAG000854	0.466567	-0.111786	0.175589	0.479538	0.098046	1.00156	0.669236	0.137166	1.88034	0.0600614	0.229132
NONHSAG000855	3.67881	0.0733406	-2.2668	0.494067	0.256569	1.00067	1.09487	0.137402	0.49438	0.621038	0.833995
NONHSAG000858	0.784973	-1.0805	0.943568	0.807389	0.10279	1.14593	0.74086	0.144198	1.37392	0.169465	0.43688
NONHSAG000882	2.4914	1.01423	-1.39868	0.995455	0.169348	1.12858	0.829693	0.149849	1.13303	0.2572	0.556041
NONHSAG000896	1.41778	1.3645	1.0437	-0.113748	0.119384	1.23273	0.757442	0.133549	3.18446	0.00145026	0.0184579
NONHSAG000899	-0.0376615	-0.120281	1.13624	-0.377576	0.0954714	1.00181	0.774253	0.135709	-0.407683	0.683506	0.865009
NONHSAG000900	-0.562633	-0.0877463	1.30604	-0.413406	0.0992231	1.00096	0.808811	0.136182	-0.625633	0.531555	0.786243
NONHSAG000901	0.643345	0.754049	0.468317	0.298211	0.100382	1.07107	0.684943	0.134815	2.25082	0.0243969	0.127502
NONHSAG000910	0.141505	-0.159758	0.0398555	-0.150631	0.0956929	1.00319	0.666799	0.133711	0.0559199	0.955406	0.984272
NONHSAG000914	-1.18796	27.1414	0.521925	-0.0423742	0.112255	93.0819	0.689367	0.133363	0.680079	0.496454	0.764831
NONHSAG000920	0.367451	0.551377	1.57128	0.258684	0.0970619	1.038	0.872411	0.134449	1.80503	0.0710697	0.254868
NONHSAG000922	0.984192	0.647982	1.74715	-0.664816	0.106986	1.05249	0.921045	0.1407	1.0592	0.289509	0.597495
NONHSAG000925	2.59751	1.36092	-0.334567	0.678676	0.175776	1.23151	0.675995	0.14101	1.96567	0.0493363	0.202101
NONHSAG000926	1.23313	0.393458	-1.18652	0.331858	0.113557	1.01935	0.783986	0.135169	0.864779	0.38716	0.688276
NONHSAG000932	3.49043	0.864671	-2.19947	0.142912	0.240491	1.09346	1.0698	0.133674	0.569504	0.569014	0.806309
NONHSAG000934	1.74474	-0.165651	-1.48983	0.226285	0.131694	1.00343	0.851633	0.134187	0.420925	0.67381	0.861001
NONHSAG000938	1.52235	0.141752	2.41187	-0.236267	0.123044	1.00251	1.15143	0.134264	1.45684	0.145161	0.39729
NONHSAG000946	0.750928	-0.934145	-2.3868	0.0497112	0.102168	1.10908	1.1414	0.133375	-0.527301	0.597985	0.823178
NONHSAG000948	1.37148	-0.415364	0.360987	0.139836	0.117847	1.02157	0.677526	0.133659	2.28996	0.0220234	0.119641
NONHSAG000956	0.188219	-0.740357	-0.735614	0.216082	0.0958763	1.06852	0.711761	0.134112	0.410887	0.681156	0.86406
NONHSAG000965	-0.0610712	-0.0767263	1.3655	0.431873	0.0954989	1.00074	0.82205	0.136442	0.918693	0.358256	0.663334
NONHSAG000967	1.66927	1.76531	-0.491477	0.139909	0.128627	1.38954	0.686796	0.13366	1.42449	0.154303	0.411799
NONHSAG000973	0.961441	-0.51881	0.0287276	0.0630715	0.106459	1.03365	0.666735	0.1334	2.05586	0.0397958	0.176256
NONHSAG000974	0.769693	-0.195259	0.668995	-0.125205	0.102507	1.00477	0.703963	0.133595	1.65272	0.0983871	0.312382
NONHSAG000975	0.381406	0.568578	0.427247	0.0409858	0.0971863	1.04041	0.681878	0.133361	1.20211	0.229323	0.522112
NONHSAG000976	1.84556	-0.586963	0.312268	0.236275	0.136003	1.04307	0.674793	0.134264	1.4218	0.155084	0.413142
NONHSAG000978	0.840142	-1.55642	0.227576	-0.00984556	0.103857	1.30281	0.670983	0.133335	0.337417	0.735803	0.889391
NONHSAG000980	1.44061	-0.571429	-3.56574	0.235697	0.120161	1.04082	1.72621	0.134259	-0.354672	0.722835	0.883136
NONHSAG000981	2.5576	1.4244	-0.405559	0.749651	0.173327	1.25362	0.680373	0.1427	1.95945	0.0500595	0.203949
NONHSAG000983	0.950614	0.832267	-1.6734	0.325436	0.106212	1.08658	0.900021	0.135098	0.420842	0.673871	0.861001
NONHSAG001012	1.80229	5.0637	0.311484	1.00834	0.134124	4.20513	0.674752	0.150279	1.62398	0.104381	0.324655
NONHSAG001026	0.4757	-1.5409	0.424678	-0.432359	0.0981485	1.2968	0.681696	0.136449	-0.14225	0.886882	0.957704
NONHSAG001030	0.564965	0.549648	-1.11533	0.167614	0.0992544	1.03776	0.77033	0.133802	0.763466	0.445186	0.73274
NONHSAG001038	0.0982997	-0.305243	6.70483	0.187197	0.0955696	1.01165	4.41289	0.133917	0.780416	0.435146	0.726536
NONHSAG001048	-0.185954	-3.16086	1.2876	-0.289616	0.0958662	2.24888	0.804827	0.134731	-0.402836	0.687069	0.866849
NONHSAG001054	-0.142294	0.925586	2.85664	-0.113845	0.0956956	1.10709	1.3467	0.133549	0.862828	0.388232	0.689341
NONHSAG001077	1.11401	-0.195077	0.212607	-0.327985	0.110229	1.00476	0.670433	0.135126	1.79184	0.0731583	0.260342
NONHSAG001090	-0.126654	-4.05009	0.435248	-0.21758	0.0956455	3.0504	0.682453	0.134122	-0.631859	0.527479	0.783732
NONHSAG001097	-1.12029	0.378196	1.33592	-0.934261	0.110396	1.01788	0.815391	0.147881	-0.635188	0.525306	0.78286
NONHSAG001107	0.0435423	0.672987	0.391263	-0.191629	0.0954771	1.05661	0.679424	0.133945	0.0527935	0.957896	0.984807
NONHSAG001108	1.28689	0.135768	-0.28636	0.208332	0.11517	1.0023	0.6735	0.134057	2.88211	0.00395022	0.0359946
NONHSAG001117	1.24246	-0.284816	0.920455	-0.137299	0.113832	1.01014	0.73727	0.133648	1.92085	0.054751	0.216529
NONHSAG001118	1.85428	-0.955345	-0.121956	0.330562	0.136387	1.11409	0.667906	0.135155	0.904431	0.365767	0.67077
NONHSAG001133	-0.000901296	0.0991971	0.450343	0.483619	0.0954546	1.00123	0.683567	0.137231	0.950048	0.342088	0.648641
NONHSAG001155	0.966529	-0.930215	1.20791	0.163347	0.106576	1.10816	0.788254	0.133778	1.13476	0.256477	0.555366
NONHSAG001159	1.31432	-0.759734	-0.9196	0.656949	0.116019	1.07215	0.737139	0.140526	0.715143	0.474521	0.748614
NONHSAG001162	0.597871	-0.490693	-0.293085	0.250005	0.0997099	1.0301	0.673825	0.134375	1.5559	0.119731	0.35346
NONHSAG001167	1.43129	0.350803	0.459457	0.618728	0.119842	1.01538	0.684258	0.139714	4.10445	4.0528e-05	0.00161299
NONHSAG001180	0.986632	0.0709379	-0.51801	-0.0681473	0.107043	1.00063	0.689028	0.133411	1.82735	0.0676479	0.24666
NONHSAG001213	0.227398	-1.08368	0.468314	-0.434456	0.0960701	1.1468	0.684943	0.136479	-0.240539	0.809912	0.924164
NONHSAG001219	1.49897	0.328146	-0.682634	0.380161	0.122203	1.01346	0.705499	0.135742	1.57525	0.115198	0.345145
NONHSAG001229	-0.216847	-1.034	1.5366	-0.424643	0.0960143	1.13365	0.863429	0.136339	-0.199126	0.842165	0.938899
NONHSAG001240	0.642559	-0.630666	1.11434	-0.106063	0.10037	1.04972	0.770147	0.133521	1.06803	0.285506	0.592212
NONHSAG001242	2.63317	0.320109	-0.719197	0.0920143	0.177997	1.01281	0.70977	0.133474	0.974458	0.329829	0.635366
NONHSAG001247	1.69202	2.08924	-0.462972	0.808393	0.129537	1.54562	0.684529	0.144225	1.95562	0.0505098	0.205423
NONHSAG001259	1.53955	0.626976	0.407943	0.140288	0.123671	1.04914	0.680535	0.133661	3.46467	0.000530878	0.00949993
NONHSAG001260	0.591395	0.485383	-0.769918	0.368407	0.0996182	1.02945	0.716064	0.135595	1.80994	0.0703058	0.252837
NONHSAG001268	1.64603	-0.901966	-0.395905	0.2362	0.127709	1.10169	0.679728	0.134263	0.768441	0.442225	0.731596
NONHSAG001284	1.8681	1.18737	-0.539215	0.489623	0.137	1.17623	0.690896	0.137329	1.81742	0.0691522	0.250288
NONHSAG001290	0.602678	-0.27807	-1.8743	0.324264	0.0997786	1.00967	0.959417	0.135086	-0.0699135	0.944263	0.979065
NONHSAG001301	1.20441	-0.0537156	-1.54158	-0.205109	0.112724	1.00036	0.864707	0.134034	0.101857	0.91887	0.969289
NONHSAG001302	-0.176632	0.0235873	-0.536721	0.509287	0.095826	1.00007	0.690672	0.137656	0.245715	0.805903	0.922227
NONHSAG001304	0.992682	0.265887	1.18813	0.320602	0.107186	1.00884	0.784305	0.135046	3.07728	0.00208902	0.0234522
NONHSAG001305	1.45986	0.881423	1.18439	0.885197	0.120826	1.09711	0.783565	0.146393	4.91593	8.83627e-07	0.000143151
NONHSAG001306	1.7582	-0.29322	1.30567	0.270064	0.132255	1.01075	0.808732	0.134549	2.11536	0.0343993	0.160461
NONHSAG001310	1.495	-0.480917	-0.455423	0.415898	0.122062	1.02891	0.683951	0.136216	1.28175	0.199929	0.482356
NONHSAG001311	1.94982	2.67336	0.472961	0.887927	0.140714	1.89336	0.685308	0.146474	3.36181	0.000774322	0.0122532
NONHSAG001312	0.179383	-0.0759927	0.451486	0.00910294	0.0958376	1.00072	0.683653	0.133335	0.55898	0.576175	0.810188
NONHSAG001329	-0.257716	0.388101	1.02677	-0.219956	0.0962452	1.01883	0.754522	0.13414	-0.573771	0.566123	0.805171
NONHSAG001360	0.11882	-1.07087	0.855467	-0.0965199	0.0956226	1.14335	0.727652	0.133489	0.10652	0.91517	0.968047
NONHSAG001375	1.39649	0.702749	-0.0103491	0.748083	0.118671	1.06173	0.666676	0.14266	4.17616	2.9647e-05	0.0012923
NONHSAG001406	1.74636	0.972717	0.35476	0.718244	0.131761	1.11827	0.677155	0.141931	4.77907	1.76105e-06	0.000198483
NONHSAG001409	0.4921	2.5727	-0.351453	1.01262	0.0983374	1.82735	0.67696	0.150423	1.29977	0.193681	0.473169
NONHSAG001410	0.816532	1.9165	0.555243	0.597755	0.103392	1.45912	0.692358	0.139289	3.28329	0.00102602	0.0148837
NONHSAG001437	-0.0468953	0.832604	-0.300122	0.56151	0.0954807	1.08665	0.674173	0.138588	0.865937	0.386525	0.687841
NONHSAG001438	2.07108	5.99329	-1.76701	0.786343	0.146519	5.48994	0.926861	0.143639	0.88521	0.376043	0.679562
NONHSAG001452	0.169748	-2.45674	2.40946	-0.00574281	0.0957976	1.75445	1.15046	0.133334	0.106688	0.915036	0.968047
NONHSAG001459	1.61637	2.81486	5.8448	-0.0332972	0.126558	1.99043	3.51348	0.133352	1.76241	0.0780007	0.270752
NONHSAG001469	0.375739	0.304234	0.475944	-0.381865	0.0971353	1.01157	0.685544	0.135764	0.457275	0.647474	0.848839
NONHSAG001488	0.888104	0.307426	-0.36806	0.155734	0.104844	1.01181	0.677956	0.133738	2.12897	0.0332569	0.157609
NONHSAG001489	0.576591	-0.134908	-1.14331	0.0817775	0.0994124	1.00228	0.775597	0.133445	0.915454	0.359953	0.665098
NONHSAG001503	0.683674	-1.33244	0.785384	0.333187	0.101019	1.22193	0.718069	0.135184	0.776915	0.437209	0.72806
NONHSAG001524	0.890305	0.850739	0.973015	0.202306	0.104891	1.09047	0.745563	0.134015	2.75363	0.00589379	0.0471345
NONHSAG001530	-0.153551	-0.00382474	1.29408	-0.0401108	0.0957352	1	0.80622	0.13336	-0.0675307	0.946159	0.980092
NONHSAG001531	1.9863	1.13231	2.29426	0.669396	0.142423	1.16027	1.1053	0.140802	5.45682	4.84739e-08	2.30736e-05
NONHSAG001541	0.93719	0.595402	0.110839	-0.143268	0.105911	1.04431	0.66769	0.133675	1.93393	0.0531219	0.211901
NONHSAG001543	0.338928	-1.59697	3.06399	-0.0828438	0.0968221	1.31879	1.449	0.133448	0.38264	0.701986	0.873648
NONHSAG001554	-1.76975	-2.93045	1.55059	-0.171052	0.13274	2.07344	0.867027	0.133821	-0.761426	0.446403	0.733834
NONHSAG001574	0.723259	-0.868177	1.12119	0.0236787	0.101682	1.09422	0.771423	0.133343	0.978763	0.327697	0.632897
NONHSAG001590	0.829726	1.51077	0.97412	0.154093	0.10365	1.28531	0.745742	0.133729	2.65314	0.0079746	0.058006
NONHSAG001617	1.11338	-0.381827	-0.304757	-0.275769	0.110212	1.01822	0.674406	0.134601	1.37165	0.170171	0.438189
NONHSAG001627	0.823495	0.0832767	-0.824536	0.13235	0.103528	1.00087	0.723322	0.133625	1.78518	0.0742329	0.262595
NONHSAG001657	2.60079	7.46233	-1.1125	1.59418	0.175979	7.9608	0.769804	0.17569	1.21402	0.22474	0.515399
NONHSAG001663	1.82349	0.745993	0.216981	0.956529	0.135039	1.06956	0.67059	0.148582	5.1509	2.59239e-07	6.589e-05
NONHSAG001664	1.04536	-0.389223	0.181062	0.399797	0.108464	1.01894	0.669399	0.135997	2.85631	0.00428603	0.0382648
NONHSAG001667	1.1724	0.245153	1.70132	0.503639	0.111818	1.00751	0.907874	0.137561	3.80108	0.000144066	0.00374319
NONHSAG001683	1.79202	7.95665	-3.24601	0.505028	0.133685	8.91354	1.54472	0.137584	0.568378	0.569778	0.80661
NONHSAG001686	0.592896	0.474707	1.07179	-0.112257	0.0996394	1.02817	0.762394	0.133543	1.5677	0.116952	0.348368
NONHSAG001696	4.20206	-0.812316	-1.33951	0.742581	0.305661	1.08248	0.81619	0.142524	0.630536	0.528344	0.78444
NONHSAG001700	2.70295	98.3764	0.522869	1.28657	0.18243	1210.74	0.689449	0.160921	0.769885	0.441368	0.731144
NONHSAG001703	0.358238	-1.42382	0.368988	0.192759	0.0969823	1.25341	0.678013	0.133953	0.408384	0.682992	0.865009
NONHSAG001708	0.263204	0.686601	-0.507094	0.591121	0.0962793	1.05893	0.688095	0.139157	1.54248	0.122956	0.359326
NONHSAG001722	-0.234469	-0.865206	1.99356	0.14656	0.096109	1.09357	0.997857	0.133691	0.30147	0.763056	0.90173
NONHSAG001723	0.411588	-0.528846	1.67805	0.0603479	0.0974713	1.03496	0.901322	0.133394	0.842222	0.399664	0.700316
NONHSAG001727	0.9001	-0.141709	0.82972	-0.0449888	0.1051	1.00251	0.724036	0.133367	2.09637	0.0360493	0.165632
NONHSAG001730	-0.250618	-5.0908	2.02947	-0.319288	0.0962023	4.23953	1.00989	0.135032	-0.395395	0.692552	0.869893
NONHSAG001731	0.19819	1.15181	0.621594	0.000843175	0.0959222	1.16583	0.698865	0.133333	0.878539	0.379651	0.682288
NONHSAG001741	1.08146	0.391401	0.81005	0.340087	0.109378	1.01915	0.721348	0.135261	3.19904	0.00137887	0.0177582
NONHSAG001755	1.74784	1.21824	-0.662121	0.127059	0.131823	1.18551	0.7032	0.133602	1.32723	0.184432	0.459439
NONHSAG001765	2.86087	2.93733	1.00304	1.26329	0.19289	2.07849	0.750508	0.159932	4.7396	2.14143e-06	0.000217803
NONHSAG001768	2.06823	1.19579	0.353365	0.134028	0.146378	1.17874	0.677072	0.133633	2.60146	0.00928283	0.064374
NONHSAG001771	0.988284	1.18472	-1.33607	1.17256	0.107082	1.17544	0.815423	0.156248	1.05863	0.289769	0.597721
NONHSAG001786	-0.599124	-1.06151	1.27245	-0.814151	0.0997278	1.14085	0.801594	0.144381	-0.827882	0.407737	0.707575
NONHSAG001789	0.132094	1.1834	1.00921	0.00178433	0.0956623	1.17505	0.751543	0.133333	0.834411	0.404049	0.704327
NONHSAG001792	1.10009	0.983217	1.71927	0.252878	0.109862	1.12084	0.91299	0.134399	3.40449	0.000662875	0.011017
NONHSAG001796	0.0577974	0.41807	0.0651087	0.277344	0.0954943	1.02185	0.66702	0.134615	0.702724	0.482227	0.753704
NONHSAG001812	1.44011	1.05502	0.379885	0.350958	0.120144	1.13913	0.678693	0.135386	3.7801	0.000156764	0.0040032
NONHSAG001815	0.478567	-0.479722	1.73713	-0.0521738	0.0981811	1.02877	0.918136	0.133379	0.80788	0.41916	0.716049
NONHSAG001842	-0.0629746	0.975837	1.48794	0.690686	0.0955018	1.11903	0.851165	0.141284	1.54643	0.122001	0.35716
NONHSAG001850	1.01818	-1.41546	1.34259	0.133784	0.107796	1.25044	0.816879	0.133632	0.709216	0.478191	0.751316
NONHSAG001862	0.866594	0.510204	0.547519	0.15552	0.104395	1.03254	0.691648	0.133736	2.43617	0.0148438	0.0909116
NONHSAG001878	3.19038	0.977745	-0.0301613	1.007	0.216628	1.1195	0.666742	0.150234	2.11074	0.0347945	0.16174
NONHSAG001879	-0.0553048	0.146553	0.884554	0.343321	0.095491	1.00268	0.73187	0.135298	0.736671	0.461322	0.740555
NONHSAG001941	0.732776	2.161	0.0568413	-0.217558	0.101847	1.58374	0.666936	0.134122	0.913753	0.360847	0.665542
NONHSAG001943	-2.07671	-1.30667	2.24145	-0.960622	0.146797	1.21342	1.08534	0.148713	-0.691042	0.489539	0.759562
NONHSAG001947	0.818858	1.91008	0.249906	0.400425	0.103437	1.45605	0.671871	0.136006	2.8632	0.00419389	0.0376091
NONHSAG001948	1.55697	3.25739	-1.02769	0.544288	0.124314	2.32632	0.754679	0.138271	1.04081	0.297966	0.605938
NONHSAG001954	1.10208	-0.267067	0.747401	0.177864	0.109914	1.00892	0.713217	0.133861	2.78762	0.00530966	0.0438785
NONHSAG001955	0.412393	0.511386	0.020322	-0.0947268	0.0974792	1.03269	0.666701	0.133483	0.899945	0.36815	0.672448
NONHSAG001968	1.5324	0.753469	-1.29416	0.118843	0.12341	1.07096	0.806238	0.133569	0.709816	0.477818	0.751128
NONHSAG001970	0.862776	0.414828	1.08197	0.776873	0.104316	1.02151	0.764221	0.143392	3.5727	0.000353318	0.00711604
NONHSAG001983	-0.14199	-0.596383	1.42737	-0.0418067	0.0956946	1.04446	0.836449	0.133362	0.121423	0.903356	0.963898
NONHSAG001996	-0.237882	0.39192	0.931691	0.271194	0.0961282	1.0192	0.739004	0.134559	0.264101	0.791702	0.915672
NONHSAG001999	-1.07876	-1.17323	0.544809	-0.618803	0.109308	1.17206	0.691401	0.139715	-2.43757	0.0147863	0.0908332
NONHSAG002002	0.638993	1.37733	0.811518	-0.390009	0.100315	1.23713	0.721547	0.135868	1.2985	0.194116	0.473746
NONHSAG002005	1.03235	0.487193	0.611022	0.0536701	0.108142	1.02967	0.697779	0.133381	2.58172	0.00983085	0.0672727
NONHSAG002010	0.532625	0.725389	0.756663	0.0264131	0.0988318	1.06577	0.714378	0.133345	1.64021	0.100962	0.318263
NONHSAG002014	0.625515	1.29024	-0.596105	0.16132	0.100113	1.20809	0.696278	0.133767	1.2213	0.221973	0.511222
NONHSAG002018	1.28519	1.08998	-0.73899	0.827962	0.115118	1.14851	0.712176	0.144759	1.92548	0.0541688	0.2146
NONHSAG002024	-0.0272392	0.495497	0.0305781	4.61153e-05	0.0954634	1.03069	0.666745	0.133333	0.053435	0.957385	0.984807
NONHSAG002027	-0.714252	-1.19205	1.41499	-0.463666	0.101528	1.17762	0.833516	0.136916	-0.58718	0.557083	0.801122
NONHSAG002034	0.164134	-2.57006	1.42325	-0.272388	0.0957753	1.82565	0.835471	0.13457	-0.176515	0.859889	0.945894
NONHSAG002039	0.32098	0.568569	0.545273	-0.00729731	0.0966811	1.04041	0.691444	0.133334	1.02228	0.306647	0.61366
NONHSAG002048	-0.00659818	0.0620687	1.26952	-0.181783	0.0954551	1.00048	0.800974	0.133884	0.0489859	0.960931	0.986122
NONHSAG002082	0.245844	0.624973	-0.0576	0.276887	0.0961741	1.04882	0.666943	0.134611	1.13755	0.255309	0.553998
NONHSAG002086	1.52946	1.83185	0.479668	0.647378	0.123303	1.41946	0.68584	0.140318	4.55682	5.19339e-06	0.000412009
NONHSAG002091	0.409731	-0.163618	6.6235	0.170642	0.0974531	1.00335	4.32257	0.133819	0.862717	0.388293	0.689347
NONHSAG002096	-1.68351	-18.0935	1.72045	-0.639964	0.129195	41.9219	0.913329	0.140159	-0.748561	0.454122	0.737372
NONHSAG002118	1.19587	2.30796	-0.485656	0.445918	0.11248	1.66584	0.686322	0.136647	1.36189	0.173232	0.443039
NONHSAG002128	2.4915	2.26407	-1.26507	0.639382	0.169354	1.64075	0.800035	0.140147	1.20992	0.226309	0.517899
NONHSAG002130	0.628281	-0.974141	-1.74598	0.411968	0.100154	1.11862	0.920705	0.136162	-0.182932	0.854851	0.943247
NONHSAG002133	1.7529	0.947967	-0.471486	0.588027	0.132034	1.11233	0.685192	0.139096	2.13261	0.0329568	0.156501
NONHSAG002134	2.48431	0.696132	0.110158	0.62907	0.168928	1.06057	0.667678	0.139929	2.33734	0.0194216	0.11016
NONHSAG002142	0.235011	1.17144	1.57988	0.0531798	0.096112	1.17153	0.874669	0.13338	1.2666	0.205297	0.488727
NONHSAG002144	0.7435	1.01153	1.43078	0.73154	0.102035	1.1279	0.837262	0.142253	3.45734	0.00054554	0.00963195
NONHSAG002175	-1.52068	-1.11944	1.30632	-0.781415	0.122984	1.15664	0.808874	0.14351	-1.08298	0.278819	0.583469
NONHSAG002193	0.935942	2.49447	-0.650143	0.985819	0.105883	1.7778	0.70189	0.149531	1.36229	0.173107	0.442924
NONHSAG002205	0.047762	0.611465	0.45387	-0.0406542	0.0954817	1.04674	0.683833	0.133361	0.319626	0.749252	0.89573
NONHSAG002209	-0.194609	0.472781	0.5918	0.315078	0.0959054	1.02794	0.695852	0.134988	0.359009	0.719588	0.880977
NONHSAG002210	0.405206	-0.342458	2.66372	-0.306964	0.0974092	1.01466	1.25795	0.134904	0.642704	0.520416	0.780164
NONHSAG002211	1.07549	3.19668	1.69777	0.166464	0.109224	2.27735	0.906868	0.133795	1.95032	0.0511382	0.20646
NONHSAG002212	1.33912	1.56381	-0.150403	-0.0675518	0.116803	1.30569	0.668552	0.133409	1.59549	0.110603	0.336876
NONHSAG002214	-0.619796	0.450935	1.11196	-0.041075	0.100028	1.02542	0.769705	0.133361	-0.776711	0.437329	0.728067
NONHSAG002228	2.99805	1.94372	2.42064	1.24903	0.202458	1.47226	1.15496	0.159335	7.29622	2.95985e-13	1.76111e-09
NONHSAG002231	-0.889959	2.19804	1.02492	0.264402	0.104883	1.60392	0.754205	0.134498	0.520983	0.602379	0.823783
NONHSAG002236	0.844078	-4.56119	1.20702	0.191723	0.103936	3.60056	0.788075	0.133946	-0.16916	0.865671	0.948135
NONHSAG002303	-0.0622514	0.606184	-0.141246	0.245001	0.0955007	1.04593	0.668329	0.134334	0.341277	0.732895	0.88712
NONHSAG002310	0.820718	0.482807	-0.393746	0.584161	0.103473	1.02914	0.679586	0.139021	2.73679	0.00620421	0.0487971
NONHSAG002311	3.01539	0.323305	-7.99725	0.464995	0.2037	1.01307	5.99634	0.136937	-0.278966	0.780271	0.910871
NONHSAG002325	0.989767	3.25428	-1.62971	0.951585	0.107117	2.32379	0.887995	0.148425	0.770593	0.440948	0.730921
NONHSAG002343	-0.894744	-1.05733	5.28601	-0.333131	0.104985	1.13974	2.99516	0.135183	0.319703	0.749193	0.89573
NONHSAG002367	2.64194	0.806941	-0.518683	0.770999	0.178548	1.08139	0.689086	0.143241	1.66767	0.0953804	0.306847
NONHSAG002368	1.63743	0.588867	-0.0566451	0.65326	0.127373	1.04335	0.666934	0.140446	4.30826	1.64542e-05	0.000855043
NONHSAG002378	2.42144	4.36683	-0.35627	0.941617	0.165256	3.38365	0.677244	0.148111	1.59789	0.110067	0.335844
NONHSAG002387	-0.6314	-1.80664	2.50216	-0.440997	0.100201	1.408	1.1884	0.136575	-0.163278	0.8703	0.950037
NONHSAG002395	3.21553	1.45264	0.226243	0.444602	0.218545	1.26377	0.670932	0.136628	2.08112	0.0374229	0.168878
NONHSAG002396	1.31229	3.63143	0.33895	0.366621	0.115956	2.64841	0.676241	0.135574	1.488	0.136752	0.383186
NONHSAG002406	1.06739	-0.377123	2.852	0.190374	0.109018	1.01778	1.34449	0.133937	1.20219	0.229291	0.522112
NONHSAG002408	2.36995	-0.741204	1.62055	0.756468	0.162319	1.06867	0.885515	0.142871	1.76451	0.0776456	0.269933
NONHSAG002410	-1.1701	-1.36154	3.9596	-0.168044	0.111754	1.23172	1.9732	0.133804	0.109565	0.912755	0.967086
NONHSAG002414	2.40487	-1.34441	1.54946	0.0240276	0.164304	1.22593	0.866734	0.133343	0.950812	0.3417	0.648211
NONHSAG002417	0.768682	-1.46519	1.07801	-0.152223	0.102489	1.26835	0.763509	0.13372	0.389458	0.696937	0.871757
NONHSAG002418	1.22665	-0.154438	-0.428219	-0.163302	0.113367	1.00298	0.681948	0.133778	1.41682	0.156536	0.415521
NONHSAG002427	0.481533	-3.40559	1.56916	-0.2737	0.0982149	2.44976	0.871854	0.134582	-0.162667	0.870781	0.950407
NONHSAG002430	0.461281	2.22683	0.753938	0.458374	0.0979876	1.61985	0.714035	0.136835	2.0246	0.0429088	0.185005
NONHSAG002452	0.211732	-0.106895	0.206845	-0.0630864	0.0959882	1.00143	0.670232	0.1334	0.428316	0.668421	0.858239
NONHSAG002454	0.153746	-1.20103	1.64439	0.0068742	0.0957359	1.18031	0.892002	0.133334	0.302322	0.762406	0.901612
NONHSAG002460	1.83665	0.324085	-0.973838	0.182086	0.135612	1.01313	0.745697	0.133886	0.918786	0.358207	0.663334
NONHSAG002462	1.06812	-2.49582	0.367816	0.16088	0.109036	1.77864	0.677941	0.133765	0.0758107	0.93957	0.977948
NONHSAG002470	3.10236	0.757006	-1.74796	0.419886	0.210034	1.07163	0.921281	0.136272	0.742563	0.457746	0.738491
NONHSAG002474	1.24738	6.14893	-0.690227	0.155881	0.113978	5.72616	0.706368	0.133738	0.828927	0.407146	0.707113
NONHSAG002475	1.00618	0.163121	0.9994	0.292209	0.107507	1.00333	0.7499	0.134756	2.98353	0.0028494	0.0290417
NONHSAG002490	1.53873	-0.249105	0.939205	0.719434	0.123641	1.00776	0.740176	0.14196	3.74968	0.000177062	0.00437145
NONHSAG002517	-2.87356	-2.30504	5.30055	-0.205654	0.193757	1.66415	3.00798	0.134038	-0.115758	0.907844	0.965006
NONHSAG002529	0.411042	-0.675752	0.275831	0.10057	0.0974659	1.05708	0.673007	0.133502	1.05536	0.29126	0.598617
NONHSAG002530	1.29077	2.26934	0.831874	0.587457	0.115289	1.64374	0.724334	0.139085	4.24798	2.15709e-05	0.00102677
NONHSAG002550	0.821311	2.52332	-1.0587	0.157863	0.103485	1.79589	0.760071	0.133749	0.639801	0.522302	0.78101
NONHSAG002560	1.42526	-0.708264	2.65405	0.337936	0.119637	1.0627	1.25367	0.135237	1.27919	0.200832	0.483393
NONHSAG002574	2.29275	1.63613	-1.29177	0.356243	0.158034	1.33462	0.805723	0.135448	1.02686	0.304484	0.612203
NONHSAG002576	1.96646	0.720536	-1.66947	0.720731	0.14149	1.0649	0.898928	0.141991	0.781877	0.434287	0.726337
NONHSAG002593	0.373892	-4.54303	3.76844	-0.824153	0.0971188	3.57989	1.85009	0.144654	-0.102166	0.918625	0.969265
NONHSAG002594	0.0356344	-2.18717	2.58399	-0.679902	0.0954697	1.59796	1.22308	0.141038	-0.0631074	0.949681	0.981472
NONHSAG002595	-0.0465485	-2.70139	1.80757	-0.467114	0.0954803	1.91219	0.938942	0.13697	-0.247006	0.804904	0.921756
NONHSAG002600	3.52995	4.50827	0.625314	1.01055	0.243795	3.54056	0.699251	0.150354	2.38254	0.0171936	0.100989
NONHSAG002604	0.76079	0.0115604	-1.68781	-0.0204786	0.102345	1.00002	0.904058	0.13334	-0.000961586	0.999233	0.999843
NONHSAG002609	0.350269	12.5226	-0.034626	-0.94388	0.0969151	20.6018	0.666767	0.148182	0.645161	0.518823	0.779903
NONHSAG002610	1.49022	1.7754	-0.113008	0.262307	0.121892	1.39401	0.667731	0.13448	2.09424	0.0362385	0.165734
NONHSAG002613	1.16247	-0.653511	1.27632	0.134825	0.111542	1.05338	0.802416	0.133636	1.49185	0.135737	0.381694
NONHSAG002614	1.50252	0.679879	0.296201	0.235457	0.12233	1.05778	0.673978	0.134257	3.55832	0.000373235	0.00736567
NONHSAG002615	-0.0561118	-0.703786	1.35739	0.079289	0.095492	1.06191	0.820208	0.133438	0.28825	0.773156	0.906341
NONHSAG002617	1.34766	1.23602	1.12222	0.125046	0.117076	1.19097	0.771615	0.133594	3.50543	0.000455867	0.00850284
NONHSAG002624	-0.40246	-0.41938	2.49422	-1.17436	0.0973828	1.02198	1.1851	0.156319	-0.0722048	0.942439	0.978303
NONHSAG002625	-1.29048	-0.693358	3.47071	-1.15093	0.11528	1.06009	1.67048	0.155411	-0.104966	0.916403	0.968834
NONHSAG002629	1.30984	1.17865	0.148454	0.231455	0.115879	1.17365	0.668503	0.134226	3.32052	0.000898486	0.0135685
NONHSAG002631	0.993639	0.78063	0.199648	0.593331	0.107208	1.07617	0.669988	0.139201	3.34481	0.000823384	0.0127582
NONHSAG002635	0.734884	2.74511	0.0277452	0.211279	0.101884	1.94196	0.666731	0.134077	1.13414	0.256734	0.55558
NONHSAG002636	-0.0944215	0.29586	0.409363	0.0565079	0.0955607	1.01094	0.680631	0.133387	0.0729531	0.941843	0.978169
NONHSAG002637	0.569913	1.19987	0.639207	0.315493	0.0993212	1.17996	0.700715	0.134992	2.2511	0.0243793	0.127466
NONHSAG002638	1.16635	1.44422	0.448773	0.611152	0.111649	1.26072	0.68345	0.139558	3.87867	0.000105028	0.00304096
NONHSAG002639	0.769302	-0.310828	0.101891	-0.209513	0.1025	1.01208	0.667532	0.134065	1.30404	0.19222	0.470276
NONHSAG002641	1.1845	0.827209	-0.0324703	-0.084798	0.112158	1.08553	0.666755	0.133453	2.45172	0.0142174	0.088302
NONHSAG002642	0.275694	0.183878	0.223068	-0.0153862	0.0963594	1.00423	0.670813	0.133337	0.722709	0.469858	0.746338
NONHSAG002644	0.383237	-0.0757157	0.326051	-0.166763	0.097203	1.00072	0.675526	0.133797	0.68976	0.490345	0.760274
NONHSAG002650	0.363842	1.12317	0.435182	-0.146726	0.0970305	1.15769	0.682449	0.133692	0.949869	0.342179	0.648641
NONHSAG002651	1.43375	0.700832	0.161792	0.382056	0.119927	1.0614	0.668848	0.135766	3.6794	0.000233782	0.00537067
NONHSAG002653	1.56834	1.06648	0.284876	-0.0155661	0.124737	1.14217	0.67343	0.133337	3.20657	0.00134329	0.0175617
NONHSAG002659	0.611967	0.742092	0.444729	0.111592	0.0999129	1.06884	0.683149	0.133541	1.86209	0.0625904	0.235183
NONHSAG002660	2.45682	0.845938	-0.33155	-0.0033464	0.167312	1.08945	0.675827	0.133334	1.35454	0.175563	0.446621
NONHSAG002661	1.0483	0.40867	1.04028	0.807475	0.108537	1.02088	0.756849	0.1442	3.96554	7.32295e-05	0.00240629
NONHSAG002669	1.72913	-0.10469	-2.57261	0.24617	0.131049	1.00137	1.21819	0.134343	0.0204986	0.983646	0.993911
NONHSAG002671	0.578729	-0.140742	0.685724	0.190421	0.0994418	1.00248	0.705851	0.133938	1.80795	0.0706136	0.25368
NONHSAG002673	1.77845	0.619675	-2.74342	0.434197	0.133108	1.048	1.29386	0.136475	0.200676	0.840952	0.938821
NONHSAG002676	3.11566	0.269497	0.433175	0.0987372	0.211018	1.00908	0.682303	0.133496	1.50918	0.131253	0.374201
NONHSAG002677	1.31696	1.1457	1.0946	0.0876939	0.116102	1.16408	0.766513	0.133462	3.37189	0.000746556	0.0119249
NONHSAG002678	-0.221056	0.983756	0.892324	0.382577	0.0960363	1.12097	0.73302	0.135773	0.583314	0.559682	0.802049
NONHSAG002680	-0.80613	0.572992	2.15145	-0.232715	0.103191	1.04104	1.0524	0.134236	0.249257	0.803162	0.921346
NONHSAG002683	-0.090734	-0.442284	3.49845	-0.0354205	0.0955526	1.02445	1.6866	0.133354	0.576965	0.563963	0.804117
NONHSAG002686	0.335926	0.795975	0.935468	0.124915	0.0967979	1.0792	0.739592	0.133593	1.42944	0.152876	0.408999
NONHSAG002689	0.0625294	0.621205	2.0179	0.0724985	0.0955011	1.04824	1.00599	0.133421	0.924917	0.355009	0.66023
NONHSAG002696	0.171355	1.27969	0.935995	-0.130852	0.0958041	1.2047	0.739674	0.133619	0.699632	0.484157	0.755194
NONHSAG002698	0.740388	1.35393	0.194991	0.747619	0.10198	1.22914	0.669835	0.142649	3.17721	0.001487	0.0187649
NONHSAG002701	0.990436	-0.240199	1.08751	0.0939781	0.107133	1.00721	0.765224	0.133481	2.54539	0.0109156	0.0730164
NONHSAG002703	0.388304	-0.69844	0.747737	0.010408	0.0972495	1.06098	0.713259	0.133335	0.994342	0.320057	0.624987
NONHSAG002719	1.36089	-0.228347	1.67617	-0.0763658	0.117503	1.00652	0.900796	0.133431	1.55732	0.119395	0.35273
NONHSAG002720	-0.0404407	-0.355419	3.10226	-0.513174	0.095474	1.01579	1.46867	0.137722	0.413861	0.678976	0.862848
NONHSAG002727	1.04639	0.807072	0.729303	0.622354	0.108489	1.08142	0.71099	0.139789	3.66951	0.000243021	0.00552953
NONHSAG002728	1.13944	2.32767	-0.0904914	0.322413	0.110911	1.67725	0.667349	0.135066	1.5924	0.111296	0.337776
NONHSAG002731	0.809459	1.04766	0.766444	0.299526	0.103255	1.1372	0.71562	0.134829	2.73808	0.00617995	0.0487006
NONHSAG002733	1.5711	0.425388	0.603839	0.777736	0.12484	1.02262	0.697052	0.143415	4.62506	3.74497e-06	0.000322303
NONHSAG002736	-1.65596	-1.46225	1.02768	-0.465773	0.1281	1.26727	0.754678	0.136949	-1.19868	0.230654	0.523859
NONHSAG002746	-0.333696	-1.20821	1.89592	-0.256084	0.0967802	1.18247	0.966211	0.134426	-0.0567435	0.95475	0.984107
NONHSAG002750	1.5984	0.493374	0.04432	-0.0187038	0.12587	1.03043	0.66683	0.133339	2.44131	0.0146339	0.0901996
NONHSAG002752	-0.127884	-0.0620609	1.88506	0.126614	0.0956492	1.00048	0.962789	0.133601	0.568237	0.569874	0.806641
NONHSAG002757	-0.0157854	-0.24035	0.344209	-0.17317	0.0954575	1.00722	0.67654	0.133833	-0.263159	0.792428	0.916023
NONHSAG002758	-0.556369	0.174358	0.468952	-0.288395	0.0991396	1.0038	0.684993	0.13472	-1.54295	0.122842	0.35917
NONHSAG002764	-0.200517	0.851695	-0.241578	-0.2136	0.0959332	1.09067	0.67153	0.134094	-0.724208	0.468938	0.745739
NONHSAG002769	1.33402	-0.176317	1.80463	0.270559	0.11664	1.00389	0.938056	0.134553	2.06636	0.038795	0.172971
NONHSAG002771	-0.205604	4.0168	2.07254	0.847222	0.0959578	3.01683	1.02462	0.145296	1.44016	0.149823	0.405112
NONHSAG002782	1.77586	0.547548	-2.59249	0.0657265	0.132998	1.03748	1.22675	0.133405	0.119055	0.905232	0.964019
NONHSAG002793	-0.38615	0.369784	0.198888	-0.601392	0.0972297	1.01709	0.669963	0.139361	-1.70804	0.0876282	0.290791
NONHSAG002795	0.296123	-0.438895	0.453887	-0.552257	0.0964985	1.02408	0.683834	0.138416	-0.15329	0.87817	0.954548
NONHSAG002798	1.13187	0.92694	0.259679	0.19517	0.110706	1.1074	0.672286	0.133968	2.96922	0.00298559	0.0298559
NONHSAG002800	1.63439	0.454481	0.830155	0.0551998	0.127255	1.02582	0.724096	0.133384	3.52783	0.000418977	0.00800294
NONHSAG002801	0.954489	0.24483	1.58896	-0.0111906	0.1063	1.00749	0.877065	0.133335	2.50945	0.0120919	0.0786304
NONHSAG002805	1.55508	0.98405	0.343215	0.714637	0.124243	1.12104	0.676483	0.141845	4.53148	5.85729e-06	0.000452778
NONHSAG002812	2.08498	-0.240109	-1.5445	0.699382	0.147206	1.00721	0.865457	0.141486	0.57672	0.564129	0.804174
NONHSAG002814	-1.56142	1.77137	2.23157	0.184925	0.124479	1.39222	1.08166	0.133903	0.484554	0.627992	0.838926
NONHSAG002815	-1.8571	-1.51695	2.76852	0.0169467	0.136512	1.28764	1.30539	0.133338	-0.238899	0.811184	0.924625
NONHSAG002818	1.02986	0.153852	0.172344	0.364543	0.108081	1.00296	0.669142	0.135548	2.88808	0.00387604	0.0355902
NONHSAG002822	3.76359	1.41002	0.185382	0.482612	0.26408	1.24852	0.669531	0.137215	1.87558	0.0607125	0.230456
NONHSAG002824	-0.257424	0.460376	2.46171	-0.106313	0.0962434	1.02649	1.17167	0.133522	0.621324	0.534386	0.787614
NONHSAG002825	0.0887861	-1.20718	-0.54212	-0.168586	0.0955484	1.18216	0.691158	0.133807	-0.474925	0.63484	0.843043
NONHSAG002826	2.01842	1.30386	-0.398267	0.249846	0.143955	1.21251	0.679885	0.134374	1.7041	0.0883632	0.292496
NONHSAG002827	1.22159	-0.0126938	1.35435	0.724831	0.11322	1.00002	0.819522	0.14209	4.12168	3.76124e-05	0.00153283
NONHSAG002841	1.32357	-1.18325	0.174496	0.510598	0.11631	1.17501	0.669204	0.137679	1.02888	0.303536	0.610975
NONHSAG002845	2.29529	0.657275	-0.838259	0.853473	0.158173	1.054	0.725223	0.145474	1.44321	0.148962	0.404344
NONHSAG002854	0.36455	-0.903902	-0.600897	0.14658	0.0970366	1.10213	0.696756	0.133691	0.706729	0.479735	0.752193
NONHSAG002855	0.295776	-1.01483	0.69856	0.0427057	0.096496	1.12874	0.707332	0.133364	0.69762	0.485415	0.756079
NONHSAG002861	1.64996	-0.608329	-0.356334	0.390904	0.127864	1.04626	0.677248	0.13588	1.13899	0.254707	0.553205
NONHSAG002862	0.891155	-0.147829	-0.0316285	0.00881335	0.104909	1.00273	0.66675	0.133335	1.89307	0.0583487	0.22594
NONHSAG002864	0.828748	0.032405	0.0201508	0.84374	0.103631	1.00013	0.666701	0.145198	3.1791	0.00147735	0.0187225
NONHSAG002865	0.264546	-1.11451	0.958021	0.0913045	0.0962877	1.15527	0.74315	0.133472	0.466729	0.640693	0.846198
NONHSAG002866	0.254716	-1.33221	1.05798	0.195489	0.0962269	1.22185	0.759944	0.13397	0.397231	0.691197	0.869012
NONHSAG002889	0.227299	0.170591	-0.854783	0.644826	0.0960696	1.00364	0.727555	0.140263	1.33535	0.181761	0.455934
NONHSAG002897	2.14948	-0.722107	-1.6804	0.305403	0.150458	1.06518	0.901978	0.134888	0.241758	0.808967	0.924046
NONHSAG002906	-0.105464	-3.37532	-0.1161	0.195697	0.095587	2.4241	0.66779	0.133972	-0.614949	0.538589	0.789696
NONHSAG002911	3.06733	-0.24232	-0.6332	0.458248	0.207461	1.00734	0.700078	0.136833	0.946277	0.344008	0.650412
NONHSAG002915	3.67573	0.697256	-0.794908	0.978281	0.256299	1.06077	0.719323	0.149284	1.32669	0.18461	0.459786
NONHSAG002938	0.152105	-1.15779	1.55293	0.124981	0.09573	1.16756	0.867633	0.133594	0.381319	0.702966	0.873975
NONHSAG002940	-2.15533	-25.5443	2.64567	-0.939458	0.150757	82.5637	1.24996	0.148043	-0.730814	0.464893	0.743802
NONHSAG002943	2.37374	2.71755	-0.520344	0.20987	0.162533	1.92313	0.68923	0.134067	1.40799	0.159135	0.420636
NONHSAG002949	-0.177988	-2.91508	3.92115	-0.232168	0.0958317	2.06221	1.94795	0.134232	0.0832917	0.93362	0.974824
NONHSAG002975	2.24824	0.872073	-0.229454	0.59187	0.155628	1.09506	0.671054	0.139172	2.12222	0.0338193	0.158769
NONHSAG002978	1.80466	1.25604	-1.34892	0.621122	0.134226	1.1972	0.818298	0.139763	1.02563	0.305066	0.6125
NONHSAG002979	2.35475	0.258051	1.22584	0.51973	0.161464	1.00832	0.79189	0.137835	2.91543	0.00355198	0.0336687
NONHSAG002988	0.215896	0.184363	0.555324	0.058401	0.0960094	1.00425	0.692365	0.13339	0.813978	0.415657	0.714194
NONHSAG002996	2.70675	0.424956	-0.731872	0.601739	0.182675	1.02257	0.711303	0.139368	1.24987	0.211346	0.497728
NONHSAG002997	2.28082	-0.254307	-1.06382	0.391644	0.157385	1.00808	0.760977	0.13589	0.723073	0.469635	0.746335
NONHSAG002999	0.385229	0.788554	0.471491	0.367015	0.0972212	1.07773	0.685192	0.135578	1.8066	0.0708254	0.254245
NONHSAG003008	0.418781	0.635356	-0.576759	0.0605108	0.0975424	1.05046	0.694388	0.133394	1.00743	0.313727	0.620083
NONHSAG003027	-0.515193	0.431222	0.200327	-0.28202	0.0986144	1.02324	0.670011	0.134659	-1.47407	0.140464	0.390054
NONHSAG003053	1.67357	0.886529	-2.5636	0.815989	0.128798	1.09824	1.21434	0.144431	0.389913	0.696601	0.87154
NONHSAG003057	1.72624	-0.250964	-0.900691	0.321749	0.13093	1.00787	0.73427	0.135059	0.839986	0.400916	0.70143
NONHSAG003068	1.78587	-0.456056	-0.275999	0.0601996	0.133423	1.026	0.673015	0.133394	1.0298	0.303106	0.610668
NONHSAG003074	1.41031	-0.412491	-1.50903	0.425617	0.119133	1.02127	0.856431	0.136353	0.366608	0.713911	0.878983
NONHSAG003077	1.25316	-0.10962	-2.03191	0.507148	0.11415	1.0015	1.01072	0.13762	0.181333	0.856106	0.943652
NONHSAG003080	-0.109101	0.236838	0.133602	0.0777326	0.0955962	1.00701	0.668154	0.133434	-0.0273276	0.978198	0.99225
NONHSAG003081	2.34583	5.00271	-1.18002	0.587716	0.160966	4.12839	0.782704	0.13909	1.07365	0.282978	0.58908
NONHSAG003084	1.98238	0.935902	-2.88681	0.762599	0.142238	1.10949	1.36114	0.143026	0.342045	0.732317	0.887066
NONHSAG003089	0.216289	-5.97637	0.86292	0.509492	0.0960115	5.46463	0.728719	0.13766	-0.391675	0.695298	0.871044
NONHSAG003094	0.90209	1.38064	-2.43028	0.432745	0.105142	1.23827	1.15886	0.136454	0.205473	0.837203	0.936956
NONHSAG003102	1.94773	1.00771	-2.19674	0.964815	0.140617	1.12693	1.06881	0.148848	0.642603	0.520482	0.780164
NONHSAG003106	-0.225338	-0.221478	2.2338	0.0897509	0.096059	1.00613	1.08249	0.133468	0.502676	0.615192	0.832475
NONHSAG003129	-0.81808	-2.6607	1.18362	-0.593793	0.103422	1.88491	0.783413	0.13921	-0.77474	0.438493	0.728885
NONHSAG003134	0.394385	-1.58314	0.266186	-0.216637	0.0973062	1.31329	0.672571	0.134116	-0.0651806	0.94803	0.981176
NONHSAG003180	-0.61827	-0.846549	3.40275	-0.655745	0.100005	1.08958	1.63156	0.1405	0.128849	0.897477	0.962351
NONHSAG003192	-0.483111	-0.68836	0.727553	0.0444776	0.0982331	1.05923	0.710778	0.133366	-0.940875	0.346769	0.652882
NONHSAG003196	2.21157	1.43202	-2.53501	1.19935	0.153681	1.25633	1.20219	0.157307	0.672278	0.501407	0.768316
NONHSAG003203	-0.269979	-0.825255	0.217796	0.52378	0.0963223	1.08513	0.67062	0.137906	0.124961	0.900554	0.96332
NONHSAG003205	-1.25919	-1.22476	1.35004	-0.171422	0.11433	1.1875	0.818551	0.133823	-0.680024	0.496489	0.764831
NONHSAG003207	1.56013	-0.629025	2.30722	0.0198663	0.124431	1.04946	1.11027	0.13334	1.22767	0.219573	0.508547
NONHSAG003211	0.500411	0.0397003	-2.47686	0.832259	0.0984356	1.0002	1.1779	0.144878	-0.0816813	0.9349	0.975391
NONHSAG003236	1.31809	-0.229242	-0.996249	0.291135	0.116137	1.00657	0.749376	0.134746	0.832881	0.404912	0.705137
NONHSAG003238	-0.826491	-0.233042	0.763537	-0.0960818	0.103587	1.00679	0.715249	0.133487	-1.77884	0.0752659	0.264911
NONHSAG003243	1.5488	-0.272949	0.197504	0.359366	0.124011	1.00931	0.669917	0.135486	2.45885	0.0139382	0.0871595
NONHSAG003244	0.565803	0.411677	1.86735	-0.264577	0.0992656	1.02118	0.957249	0.1345	1.05733	0.290363	0.598323
NONHSAG003258	-0.626707	-0.44241	1.61584	0.071978	0.10013	1.02447	0.884245	0.13342	-0.0246053	0.98037	0.992716
NONHSAG003261	-0.834846	-1.91911	1.88142	-0.567057	0.103752	1.46037	0.961644	0.138693	-0.474601	0.635071	0.843171
NONHSAG003268	2.23204	1.23246	-1.46059	0.97647	0.154764	1.18987	0.844444	0.149225	1.11742	0.263817	0.564035
NONHSAG003269	2.15593	1.18959	-1.29972	0.682588	0.150788	1.17689	0.80744	0.141099	1.10864	0.267587	0.56942
NONHSAG003279	1.64816	0.935067	-2.49959	0.586314	0.127793	1.10929	1.18733	0.139063	0.35226	0.724643	0.88353
NONHSAG003303	1.36893	1.97357	0.820592	-0.0939313	0.117764	1.48687	0.722781	0.13348	2.29096	0.0219656	0.119466
NONHSAG003322	1.41672	0.254417	0.591406	0.341821	0.119348	1.00809	0.695813	0.135281	3.63314	0.000279992	0.00608012
NONHSAG003346	0.851485	0.018431	1.92896	-0.23764	0.104086	1.00004	0.976741	0.134275	1.15498	0.248098	0.545119
NONHSAG003347	1.31731	-0.708764	-0.0655362	0.349595	0.116113	1.06279	0.667025	0.13537	1.52192	0.128028	0.368449
NONHSAG003352	0.490091	-0.965088	-0.379389	-0.49555	0.0983139	1.11642	0.678661	0.137426	-0.00998381	0.992034	0.997515
NONHSAG003360	0.871499	0.417672	0.531232	0.0226722	0.104496	1.02181	0.690184	0.133342	2.19419	0.0282218	0.141644
NONHSAG003361	0.441907	-0.360956	0.499392	0.356485	0.0977793	1.01629	0.687449	0.135451	1.68005	0.0929467	0.301378
NONHSAG003362	-0.092739	0.358547	0.629884	-0.147703	0.0955569	1.01607	0.699729	0.133697	-0.182229	0.855403	0.943489
NONHSAG003363	0.67259	-0.545402	1.01268	0.0629682	0.10084	1.03718	0.752127	0.133399	1.79366	0.0728668	0.259693
NONHSAG003414	0.308366	-2.36927	1.88599	-0.476776	0.0965866	1.70168	0.963081	0.137122	-0.0703512	0.943914	0.978978
NONHSAG003421	2.18546	-0.0620666	-0.0113002	0.774614	0.152314	1.00048	0.666677	0.143334	1.91603	0.0553612	0.218145
NONHSAG003422	0.434406	1.07052	0.0426201	0.535224	0.0977011	1.14325	0.666818	0.138108	2.0923	0.0364117	0.166142
NONHSAG003431	1.67701	2.77081	0.124728	0.92973	0.128935	1.95968	0.667963	0.14774	2.47967	0.0131504	0.0833723
NONHSAG003438	0.230478	-0.545703	1.87877	0.525993	0.0960869	1.03722	0.960814	0.137944	1.0211	0.307209	0.614108
NONHSAG003443	0.209978	-0.0332107	0.642059	0.205512	0.0959794	1.00014	0.70102	0.134037	1.02163	0.306955	0.613791
NONHSAG003445	0.199155	-0.140019	1.27758	-0.00334826	0.0959267	1.00245	0.802685	0.133334	0.780017	0.435381	0.726536
NONHSAG003454	0.696965	1.34144	0.499643	0.776921	0.101237	1.22493	0.68747	0.143393	3.22997	0.00123802	0.0166845
NONHSAG003468	1.73541	3.32223	2.94595	-0.203424	0.131308	2.37965	1.38988	0.134023	2.07826	0.0376856	0.169678
NONHSAG003471	1.79163	0.168212	1.65443	-0.0577318	0.133668	1.00354	0.894761	0.133389	2.03507	0.041844	0.181662
NONHSAG003481	0.0717363	-1.2123	1.07746	0.527572	0.0955158	1.18371	0.763409	0.137972	0.550211	0.582174	0.813609
NONHSAG003486	0.792831	-1.04699	1.09686	0.235043	0.102938	1.13702	0.766926	0.134254	1.025	0.305365	0.612694
NONHSAG003495	0.677679	0.163035	-3.98069	0.0509966	0.100922	1.00332	1.98716	0.133377	-0.494319	0.621081	0.833995
NONHSAG003501	0.171999	0.421134	0.418892	0.0503734	0.0958067	1.02217	0.681289	0.133376	0.708771	0.478467	0.751452
NONHSAG003504	2.53125	2.25411	0.0914533	0.969253	0.171731	1.63512	0.667364	0.148991	2.80742	0.00499407	0.0423444
NONHSAG003514	0.101404	-1.49675	-1.1431	0.087946	0.095577	1.28003	0.775557	0.133462	-0.469219	0.638913	0.845913
NONHSAG003523	0.331143	-0.727519	1.24015	0.0699629	0.09676	1.06616	0.794831	0.133415	0.766591	0.443325	0.732298
NONHSAG003526	0.390424	0.336534	-0.012351	0.56266	0.0972692	1.01416	0.666679	0.13861	1.87615	0.0606346	0.230307
NONHSAG003533	-0.47521	-1.23138	1.63528	0.0732929	0.0981429	1.18954	0.889511	0.133423	-0.0468398	0.962641	0.986829
NONHSAG003534	0.0686534	-0.523816	1.21606	0.227462	0.0955107	1.0343	0.7899	0.134196	0.754872	0.450326	0.735687
NONHSAG003542	0.797191	0.327954	0.0423214	0.851108	0.10302	1.01344	0.666816	0.145406	3.20097	0.00136965	0.0176776
NONHSAG003561	-0.329962	-0.821437	1.77727	-0.310171	0.0967507	1.08434	0.92989	0.134937	-0.0643756	0.948671	0.981253
NONHSAG003562	-1.06493	-1.68733	1.74909	-0.481048	0.108955	1.35588	0.921611	0.13719	-0.56282	0.573557	0.808785
NONHSAG003563	1.23225	-1.19174	-0.548694	0.111642	0.113531	1.17753	0.691755	0.133541	0.432717	0.66522	0.856822
NONHSAG003579	-0.107789	-2.44502	1.05513	-0.442099	0.0955929	1.74726	0.759442	0.136591	-0.445444	0.655999	0.853235
NONHSAG003588	0.376992	-1.64181	-0.388518	0.426533	0.0971465	1.33694	0.679245	0.136366	0.134335	0.893137	0.960721
NONHSAG003608	0.0488212	0.321869	-0.493526	0.179058	0.0954829	1.01295	0.686964	0.133868	0.320751	0.748399	0.895457
NONHSAG003610	0.466599	0.238988	0.575249	0.0309541	0.0980464	1.00714	0.694243	0.133349	1.34995	0.177034	0.448807
NONHSAG003613	1.97133	0.53723	0.999379	0.280757	0.141718	1.03608	0.749897	0.134647	3.89101	9.98273e-05	0.00294627
NONHSAG003649	-2.28715	-1.00112	2.07149	-1.27417	0.157729	1.12528	1.02426	0.160392	-0.820387	0.411995	0.711988
NONHSAG003676	0.969814	2.66265	0.682319	0.211817	0.106651	1.88621	0.705463	0.134081	1.76689	0.0772465	0.269387
NONHSAG003677	1.0015	-0.265245	-0.935334	-0.0267213	0.107395	1.00879	0.739571	0.133345	0.826497	0.408522	0.708047
NONHSAG003678	1.94695	1.53864	-0.139998	0.871234	0.140581	1.29593	0.6683	0.145984	3.00649	0.0026428	0.0276113
NONHSAG003682	0.623233	0.571604	0.300574	0.594339	0.100079	1.04084	0.674195	0.139221	2.5944	0.0094755	0.0655192
NONHSAG003688	1.90229	0.425729	-1.16845	0.185064	0.138534	1.02266	0.780439	0.133904	0.79735	0.425248	0.72053
NONHSAG003701	-1.39759	-0.190007	1.49583	0.436362	0.118708	1.00451	0.853126	0.136507	-0.105145	0.916261	0.96881
NONHSAG003711	3.08567	1.15879	-0.431911	0.841047	0.208804	1.16785	0.682212	0.145123	1.76036	0.0783473	0.271106
NONHSAG003714	1.21906	-0.943994	-0.824007	0.323216	0.113146	1.11139	0.723249	0.135074	0.54502	0.58574	0.8161
NONHSAG003727	1.73298	0.85819	-0.392583	0.373886	0.131207	1.09206	0.67951	0.135663	2.06394	0.0390231	0.173663
NONHSAG003730	-0.193423	1.34627	2.25347	0.561905	0.0958999	1.22655	1.08985	0.138596	1.30967	0.190308	0.467082
NONHSAG003746	0.652801	-0.818362	0.726807	-0.118206	0.100528	1.08371	0.710687	0.133566	1.17074	0.241705	0.537022
NONHSAG003784	1.02324	-0.222981	0.127154	0.62731	0.107919	1.00622	0.668014	0.139892	3.2048	0.00135157	0.017596
NONHSAG003815	0.624932	-1.634	1.36856	-0.143066	0.100104	1.33374	0.822746	0.133674	0.28644	0.774541	0.90701
NONHSAG003817	1.08911	0.231434	1.35916	0.309499	0.109575	1.0067	0.820609	0.13493	3.26077	0.00111112	0.0157034
NONHSAG003821	1.50798	0.626382	0.925799	0.910499	0.122526	1.04904	0.738092	0.14715	4.89665	9.74864e-07	0.000148729
NONHSAG003823	-0.648127	0.776806	1.99492	0.396725	0.100455	1.07543	0.998308	0.135957	0.663942	0.506727	0.772386
NONHSAG003840	-2.76284	-49.3362	1.88495	-0.852212	0.186327	305.257	0.962752	0.145438	-0.755282	0.45008	0.735687
NONHSAG003881	-0.310501	0.52115	1.26809	0.424736	0.0966023	1.03395	0.80067	0.13634	0.445812	0.655733	0.853235
NONHSAG003896	-0.442561	0.167616	0.990327	-0.114057	0.0977862	1.00351	0.748396	0.13355	-0.868709	0.385006	0.686641
NONHSAG003928	0.423172	0.613981	0.272553	-0.459966	0.0975864	1.04712	0.672857	0.136859	0.439874	0.660028	0.85432
NONHSAG003930	-0.547839	0.234429	0.685728	-0.259824	0.0990275	1.00687	0.705852	0.134458	-1.40175	0.16099	0.42422
NONHSAG003934	1.3533	0.476377	-0.951658	0.553813	0.117257	1.02837	0.742138	0.138445	1.33599	0.181551	0.455601
NONHSAG003938	1.98655	0.0328451	-1.09455	0.332198	0.142435	1.00013	0.766504	0.135173	0.796134	0.425954	0.721032
NONHSAG003940	-0.512912	-1.08314	1.01948	-0.063487	0.0985864	1.14665	0.753279	0.133401	-0.511871	0.608742	0.828725
NONHSAG003942	1.58897	0.249482	0.74475	-0.0513561	0.125512	1.00778	0.712888	0.133377	2.99596	0.00273579	0.0282603
NONHSAG003951	2.45213	-0.127124	0.344444	0.0933054	0.167037	1.00202	0.676553	0.133478	1.43516	0.151241	0.407003
NONHSAG003961	0.222399	0.582482	0.57748	0.17943	0.0960434	1.04241	0.694457	0.13387	1.12053	0.262486	0.562505
NONHSAG003962	0.25172	-0.00171101	6.77565	0.313984	0.0962089	1	4.49245	0.134976	0.888415	0.374318	0.677986
NONHSAG003966	-0.356759	0.793852	1.05104	-0.0103315	0.0969697	1.07878	0.758724	0.133335	-0.365164	0.714989	0.879305
NONHSAG003976	1.2963	-0.853053	-1.42824	0.323065	0.115459	1.09096	0.836655	0.135073	0.179368	0.857649	0.944477
NONHSAG003977	0.854256	0.420794	1.18434	-0.465537	0.104142	1.02213	0.783555	0.136945	1.53676	0.124353	0.36144
NONHSAG003990	1.15813	-0.324128	-0.137445	0.283887	0.111422	1.01313	0.668241	0.134677	2.75604	0.00585063	0.0469155
NONHSAG003991	0.156633	-0.244897	0.387414	0.403046	0.0957466	1.0075	0.679174	0.136041	1.09439	0.273785	0.576645
NONHSAG004002	0.94657	-0.724309	0.858425	0.21439	0.106121	1.06558	0.728074	0.134099	1.83691	0.0662235	0.243573
NONHSAG004036	1.73152	-0.909811	1.23118	0.0130308	0.131147	1.10347	0.792983	0.133336	1.13856	0.254888	0.553326
NONHSAG004041	0.122176	-3.12467	1.24287	0.0447084	0.0956322	2.22045	0.795394	0.133367	-0.2013	0.840464	0.938676
NONHSAG004042	-0.935208	-1.21091	2.28418	-0.516086	0.105867	1.18329	1.10146	0.137772	-0.26614	0.790131	0.914794
NONHSAG004043	-0.294093	0.434367	1.045	0.0899856	0.0964842	1.02358	0.757669	0.133468	-0.127036	0.898912	0.962586
NONHSAG004046	0.661375	0.571916	-0.0307761	-0.108428	0.100662	1.04089	0.666746	0.133529	1.40421	0.160257	0.423039
NONHSAG004052	2.64385	1.49423	-0.727695	1.20223	0.178668	1.27909	0.710795	0.157423	1.83875	0.0659522	0.242982
NONHSAG004062	2.3875	0.235041	1.00411	0.199727	0.163313	1.00691	0.750687	0.133998	2.23066	0.0257038	0.132471
NONHSAG004064	1.38571	-0.0269884	-0.676029	-0.21539	0.118314	1.00009	0.704751	0.134107	0.834373	0.404071	0.704327
NONHSAG004072	1.82755	-0.0711264	-3.56651	0.730289	0.135216	1.00063	1.72667	0.142222	-0.0443534	0.964623	0.987639
NONHSAG004087	1.18931	-0.272249	3.57239	-0.117374	0.112293	1.00926	1.73017	0.133563	1.04983	0.293798	0.601238
NONHSAG004097	0.943248	0.701559	0.604625	0.250503	0.106046	1.06152	0.697131	0.134379	2.80062	0.00510042	0.0428525
NONHSAG004121	-0.345912	-0.989793	1.66926	-0.6479	0.096879	1.12246	0.898869	0.14033	-0.316169	0.751874	0.896579
NONHSAG004140	-0.649393	-5.80982	4.58106	-0.2437	0.100475	5.21926	2.41551	0.134323	-0.169391	0.865489	0.948034
NONHSAG004143	0.15241	-0.888778	1.6615	0.0620809	0.0957311	1.09874	0.896715	0.133398	0.450058	0.652669	0.852312
NONHSAG004149	-2.00621	-3.38742	0.850305	-0.307363	0.14337	2.43433	0.726918	0.134908	-1.1346	0.256542	0.555366
NONHSAG004163	0.64485	-0.737092	1.47726	0.198864	0.100405	1.06791	0.848524	0.133992	1.09726	0.272526	0.575419
NONHSAG004165	-0.000433173	-2.14771	-0.233055	0.106554	0.0954545	1.57658	0.671193	0.133523	-0.498635	0.618037	0.832863
NONHSAG004177	-1.18532	-0.132608	1.24928	-0.357241	0.11218	1.0022	0.796726	0.13546	-0.742596	0.457726	0.738491
NONHSAG004188	-1.12402	-2.87959	2.00244	-1.21905	0.110495	2.03651	1.00081	0.158101	-0.752771	0.451588	0.736251
NONHSAG004190	0.417149	1.1687	1.12416	0.0632461	0.0975261	1.17073	0.771978	0.1334	1.61535	0.106235	0.328662
NONHSAG004195	-0.739557	5.12006	0.412712	-0.417632	0.101966	4.27688	0.680861	0.13624	0.489488	0.624496	0.836598
NONHSAG004197	1.11765	0.777955	-0.100668	-0.164621	0.110325	1.07565	0.667511	0.133785	2.17505	0.0296265	0.145838
NONHSAG004224	1.5827	-0.0646427	0.173831	0.824346	0.125275	1.00052	0.669185	0.144659	3.58698	0.000334534	0.00684014
NONHSAG004227	0.304124	-0.911824	1.44365	0.559443	0.0965556	1.10393	0.840345	0.13855	0.95579	0.339179	0.646012
NONHSAG004237	1.37338	0.133871	0.261056	0.579491	0.117909	1.00224	0.672346	0.13893	3.83411	0.000126017	0.0034316
NONHSAG004238	0.995972	0.527932	-0.616185	0.213331	0.107264	1.03484	0.698307	0.134092	2.39852	0.0164615	0.0978972
NONHSAG004239	2.37441	4.18087	-1.30981	0.624487	0.162571	3.18496	0.809634	0.139833	1.09106	0.275247	0.578496
NONHSAG004247	1.03816	-1.0265	-0.519921	-0.128514	0.108285	1.13171	0.689193	0.133609	0.460976	0.644816	0.84788
NONHSAG004255	0.647216	0.280145	-0.531328	-0.0104074	0.100441	1.00981	0.690192	0.133335	1.31676	0.187919	0.464199
NONHSAG004264	1.09632	0.983662	0.872964	0.0287094	0.109763	1.12095	0.730172	0.133347	2.82599	0.00471345	0.0408363
NONHSAG004266	1.44482	0.039109	-2.9938	0.194294	0.120306	1.00019	1.41357	0.133963	-0.131531	0.895355	0.961367
NONHSAG004267	0.337685	-0.0444881	3.43037	0.24096	0.0968121	1.00025	1.64729	0.134301	0.968134	0.332977	0.639114
NONHSAG004296	-0.0722112	-0.345763	-0.491682	-0.118757	0.0955166	1.01494	0.686813	0.133568	-0.598199	0.549707	0.796774
NONHSAG004313	-0.483044	0.202991	0.546832	-0.15296	0.0982323	1.00515	0.691585	0.133723	-1.13058	0.258234	0.556641
NONHSAG004315	1.51459	9.14549	1.66375	0.849022	0.122764	11.455	0.897338	0.145347	1.33133	0.18308	0.457892
NONHSAG004316	1.58408	0.493864	0.726833	0.551813	0.125327	1.03049	0.710691	0.138408	4.32344	1.53613e-05	0.000826741
NONHSAG004320	0.739758	0.483582	0.552617	-0.0485741	0.101969	1.02923	0.692115	0.133373	1.83722	0.0661776	0.243511
NONHSAG004323	1.1447	0.712607	0.892797	0.126795	0.111054	1.06348	0.733091	0.133601	3.03206	0.00242892	0.0260817
NONHSAG004350	3.1401	0.408106	0.644601	1.13882	0.212838	1.02082	0.701293	0.154949	2.47256	0.0134147	0.0847321
NONHSAG004355	0.595833	-1.32451	-0.071491	-0.0400184	0.0996809	1.21929	0.667093	0.13336	0.4632	0.643221	0.846913
NONHSAG004357	2.15832	-0.18598	1.10392	1.04813	0.150911	1.00432	0.768221	0.151643	2.90759	0.0036422	0.0342626
NONHSAG004379	-0.425281	0.713653	-1.38506	0.206102	0.0976077	1.06366	0.826532	0.134041	-0.51779	0.604605	0.825091
NONHSAG004388	0.677577	-0.561538	-0.227157	0.331504	0.10092	1.03942	0.670967	0.135165	1.86444	0.0622598	0.234341
NONHSAG004393	2.91152	4.14392	0.46404	0.225653	0.19637	3.14651	0.684611	0.134182	1.8119	0.0700019	0.251979
NONHSAG004415	1.37563	1.07371	-0.282259	0.246921	0.117983	1.14411	0.673306	0.134349	2.64945	0.00806217	0.0584248
NONHSAG004435	1.46955	2.11394	-0.398166	1.1463	0.121164	1.55859	0.679878	0.155233	2.25947	0.0238541	0.125678
NONHSAG004437	1.90174	0.89809	-0.663837	1.052	0.138509	1.10082	0.70339	0.151778	1.9579	0.0502421	0.20449
NONHSAG004439	0.873415	-0.112428	-0.139085	-0.101817	0.104536	1.00158	0.668279	0.133506	1.64466	0.10004	0.31612
NONHSAG004441	1.31353	0.190868	-1.00078	0.455465	0.115994	1.00455	0.75013	0.136791	1.12784	0.259387	0.557776
NONHSAG004443	1.05571	-0.266098	-0.22239	-0.155255	0.108723	1.00885	0.670788	0.133735	1.81724	0.0691801	0.250302
NONHSAG004455	1.6482	1.10758	0.620573	1.00663	0.127795	1.15334	0.698759	0.150222	5.23556	1.64489e-07	4.92002e-05
NONHSAG004457	-0.531951	-1.21467	1.58088	-0.520249	0.0988233	1.18443	0.874932	0.137844	-0.419653	0.674739	0.861188
NONHSAG004466	0.657873	-1.55166	0.590637	0.176283	0.100607	1.30096	0.695738	0.133851	0.457331	0.647433	0.848839
NONHSAG004467	2.22723	-1.06262	3.20865	0.313368	0.154509	1.14115	1.52462	0.13497	1.21337	0.224986	0.515666
NONHSAG004469	0.141811	-0.918197	-1.00522	0.191807	0.095694	1.10539	0.750873	0.133946	0.165844	0.86828	0.949332
NONHSAG004471	0.555305	-1.93455	0.415777	0.372285	0.0991255	1.46781	0.681073	0.135643	0.232826	0.815896	0.926712
NONHSAG004483	-1.11366	-5.46461	2.40709	0.0551819	0.110219	4.73275	1.14951	0.133384	-0.440559	0.659532	0.853926
NONHSAG004497	0.406733	0.6994	0.916749	0.205203	0.097424	1.06115	0.736702	0.134035	1.70044	0.0890482	0.293961
NONHSAG004505	0.691457	-0.363009	0.233363	0.24888	0.101146	1.01647	0.671205	0.134366	1.95033	0.0511367	0.20646
NONHSAG004518	2.21582	0.945547	-1.94007	0.906731	0.153905	1.11176	0.980321	0.147036	0.770129	0.441223	0.731072
NONHSAG004522	0.47543	-0.999045	1.37996	0.118426	0.0981454	1.12476	0.825356	0.133567	0.697672	0.485382	0.756079
NONHSAG004526	-1.47442	0.200945	1.75936	-0.172327	0.121335	1.00505	0.924612	0.133828	-0.202526	0.839506	0.938216
NONHSAG004529	0.904813	-0.521142	0.202215	0.335789	0.105201	1.03395	0.670074	0.135213	2.47312	0.013394	0.0846909
NONHSAG004541	-1.17794	-1.46381	0.953519	0.0113073	0.111973	1.26784	0.742433	0.133335	-0.806448	0.419985	0.716594
NONHSAG004544	-0.185832	0.100177	1.25631	-0.349093	0.0958657	1.00125	0.798194	0.135364	-0.544196	0.586306	0.816463
NONHSAG004545	0.370376	-0.10038	1.43846	0.174665	0.0970876	1.00126	0.839097	0.133842	1.50718	0.131764	0.375117
NONHSAG004546	1.23489	0.746394	-0.887731	0.907296	0.113609	1.06964	0.732339	0.147053	1.67449	0.0940334	0.303745
NONHSAG004549	0.152051	3.77792	0.653197	-0.274546	0.0957298	2.78408	0.702222	0.13459	0.77741	0.436917	0.72806
NONHSAG004563	0.934934	-0.268914	0.909239	0.0788473	0.105861	1.00904	0.73556	0.133437	2.36609	0.017977	0.103898
NONHSAG004564	-0.127874	0.615869	1.37511	0.0217522	0.0956492	1.04741	0.824244	0.133341	0.241328	0.809301	0.924161
NONHSAG004569	-0.256234	-1.96567	1.57555	0.227676	0.0962362	1.48298	0.873529	0.134197	-0.0113566	0.990939	0.997055
NONHSAG004576	0.0199036	-0.0931961	1.93883	-0.20626	0.0954593	1.00109	0.979922	0.134042	0.444395	0.656757	0.85329
NONHSAG004581	0.960491	-0.0206286	0.606259	0.893405	0.106437	1.00005	0.697296	0.146636	3.69706	0.000218113	0.00506943
NONHSAG004598	-0.954708	0.443026	2.15871	-0.699216	0.106305	1.02453	1.055	0.141482	-0.0120688	0.990371	0.996905
NONHSAG004616	1.48246	-0.0846517	0.677173	-0.145307	0.121617	1.0009	0.70488	0.133685	2.09304	0.0363452	0.166018
NONHSAG004619	1.94663	0.0358139	0.87899	-0.128732	0.140566	1.00016	0.731052	0.13361	1.79958	0.0719266	0.257499
NONHSAG004654	1.75226	3.00969	0.00897505	0.155905	0.132007	2.13228	0.666673	0.133738	1.50771	0.131628	0.374999
NONHSAG004673	-1.07838	-2.12025	1.56887	-1.04857	0.109299	1.56193	0.871778	0.151658	-0.876216	0.380913	0.682995
NONHSAG004674	0.180257	-1.72191	0.849706	-0.0104973	0.0958414	1.37062	0.726833	0.133335	0.002421	0.998068	0.999496
NONHSAG004677	0.761191	1.09339	-0.235272	0.303087	0.102352	1.14944	0.671279	0.134864	2.32644	0.0199949	0.112341
NONHSAG004683	-0.0745101	-0.328994	0.184596	0.101219	0.0955206	1.01353	0.669506	0.133504	-0.0156499	0.987514	0.995629
NONHSAG004693	1.15238	-1.10496	-0.607401	0.221073	0.111264	1.15262	0.697411	0.134148	0.53682	0.591392	0.819438
NONHSAG004705	0.147902	-0.406943	0.212447	0.103766	0.095715	1.0207	0.670428	0.133513	0.495974	0.619913	0.833743
NONHSAG004708	1.31618	0.110228	0.582513	0.0909526	0.116078	1.00152	0.694943	0.133471	3.0115	0.00259964	0.0273284
NONHSAG004709	0.742377	-0.508887	0.531516	0.121571	0.102016	1.03237	0.690209	0.13358	1.90675	0.0565532	0.221231
NONHSAG004710	0.901501	-0.264972	-0.0926008	0.151664	0.10513	1.00878	0.667381	0.133717	2.1089	0.034953	0.162287
NONHSAG004713	-0.37143	-1.40493	1.43647	-0.0332823	0.0970969	1.24673	0.83862	0.133352	-0.143015	0.886279	0.957449
NONHSAG004728	1.4582	0.798075	0.709501	0.256661	0.120768	1.07962	0.708616	0.134431	3.7004	0.00021526	0.00503872
NONHSAG004731	0.95586	-0.155744	-1.29429	0.308225	0.106332	1.00303	0.806265	0.134917	0.56746	0.570402	0.806641
NONHSAG004733	0.583718	2.01921	0.582506	0.577584	0.0995108	1.50965	0.694943	0.138893	2.77344	0.00554668	0.045313
NONHSAG004737	1.44133	-0.323624	-0.444234	1.05154	0.120186	1.01309	0.683112	0.151762	1.69663	0.0897662	0.295088
NONHSAG004740	1.65178	1.54067	0.599161	0.265003	0.127935	1.29671	0.696583	0.134504	4.05182	5.08215e-05	0.00188993
NONHSAG004745	2.28455	0.528569	0.577512	0.314445	0.157587	1.03492	0.69446	0.134981	2.60313	0.00923779	0.0643616
NONHSAG004746	1.59208	1.06946	0.0205425	0.157738	0.12563	1.14297	0.666702	0.133748	3.00762	0.00263306	0.0275822
NONHSAG004752	1.02909	-0.418322	2.00238	-0.0824996	0.108062	1.02187	1.00079	0.133447	1.13614	0.2559	0.554417
NONHSAG004755	0.978701	-1.11245	0.597583	0.649095	0.106858	1.15469	0.696425	0.140355	1.3389	0.180604	0.454567
NONHSAG004770	0.984436	-1.74783	0.459276	0.594317	0.106992	1.38186	0.684245	0.13922	0.594505	0.552174	0.798447
NONHSAG004780	-1.24356	-0.751033	3.5562	-0.754086	0.113865	1.07051	1.72054	0.142811	-0.00097055	0.999226	0.999843
NONHSAG004785	0.133695	-2.16001	1.86966	-0.497453	0.0956673	1.58321	0.957969	0.137458	-0.111473	0.911241	0.966402
NONHSAG004804	-1.19477	-16.665	2.11005	-0.0542649	0.112448	35.7152	1.03769	0.133382	-0.647318	0.517426	0.779118
NONHSAG004805	-1.7847	-1.81244	2.081	-0.135252	0.133373	1.41062	1.02755	0.133638	-0.507505	0.6118	0.830813
NONHSAG004820	0.0479428	0.505633	-0.616897	0.438476	0.0954819	1.03196	0.69838	0.136538	0.73876	0.460053	0.739777
NONHSAG004828	1.53713	0.00102293	-0.476612	0.0810944	0.123583	1	0.685597	0.133443	1.37598	0.168828	0.436356
NONHSAG004830	0.293666	1.00528	1.81471	0.397659	0.0964812	1.12632	0.941097	0.135969	1.98176	0.0475064	0.197591
NONHSAG004841	-0.0453471	-0.603454	1.1999	-0.293275	0.095479	1.04552	0.786646	0.134767	-0.182888	0.854886	0.943247
NONHSAG004849	0.009099	0.318841	0.0898634	-0.0926383	0.0954555	1.01271	0.66734	0.133476	-0.0329946	0.973679	0.991075
NONHSAG004863	0.306389	0.73418	0.38886	0.458687	0.0965721	1.06738	0.679268	0.13684	1.73765	0.0822725	0.278533
NONHSAG004867	-0.00823763	0.453376	-0.231446	0.206488	0.0954554	1.02569	0.671131	0.134044	0.343455	0.731256	0.886617
NONHSAG004868	2.09788	-0.0907578	-0.522334	1.21756	0.147849	1.00103	0.689403	0.158041	1.54585	0.122141	0.35747
NONHSAG004873	0.310928	-1.2429	0.181437	0.35749	0.0966055	1.1931	0.66941	0.135463	0.815236	0.414937	0.713548
NONHSAG004875	0.520255	0.0767584	0.513304	-0.163271	0.0986768	1.00074	0.688623	0.133778	1.0882	0.276506	0.580218
NONHSAG004902	0.786153	0.665535	1.2198	0.398348	0.102812	1.05537	0.790659	0.135978	2.90262	0.00370054	0.0347095
NONHSAG004904	0.0341805	0.400564	-0.60438	-0.29078	0.0954685	1.02006	0.697106	0.134743	-0.504642	0.61381	0.83174
NONHSAG004908	0.272749	-0.445274	2.39686	-0.667408	0.0963402	1.02478	1.14541	0.140757	0.347733	0.728041	0.885571
NONHSAG004910	1.00622	19.206	-0.157033	-0.145371	0.107508	47.109	0.668722	0.133686	0.75487	0.450327	0.735687
NONHSAG004920	3.08898	3.37003	0.589596	1.58677	0.209047	2.41964	0.695635	0.175298	3.49277	0.000478044	0.00881973
NONHSAG004921	2.99727	3.50035	-0.44183	1.10883	0.202402	2.53156	0.682934	0.153825	1.89063	0.0586737	0.226531
NONHSAG004922	1.17691	-1.11276	-0.628279	0.0988972	0.111944	1.15478	0.699561	0.133496	0.441697	0.658708	0.85387
NONHSAG004923	0.820958	-0.608137	0.48583	-0.180694	0.103478	1.04623	0.686336	0.133878	1.51784	0.129054	0.370685
NONHSAG004945	0.355869	0.432832	0.147253	0.19946	0.0969622	1.02342	0.668474	0.133996	1.28934	0.197279	0.478129
NONHSAG004953	1.10474	0.294228	-0.876468	0.0972832	0.109984	1.01082	0.730683	0.133491	1.20297	0.228989	0.521726
NONHSAG004954	-0.675066	-0.684523	3.20257	-0.51683	0.10088	1.05857	1.52137	0.137785	0.148312	0.882097	0.956158
NONHSAG004957	0.325028	-2.49365	2.83674	-0.460151	0.0967122	1.77729	1.33726	0.136862	0.0736699	0.941273	0.978115
NONHSAG004958	1.015	-0.827353	3.5695	-0.039174	0.107719	1.08556	1.72844	0.133359	0.835549	0.403409	0.704135
NONHSAG004959	0.51622	-2.88248	1.02318	-0.0407749	0.098627	2.03859	0.753909	0.133361	-0.110763	0.911804	0.966641
NONHSAG004961	-1.93966	-2.06229	2.90082	-0.849482	0.140243	1.53163	1.3679	0.14536	-0.505261	0.613376	0.831435
NONHSAG004968	-0.420158	-0.0479463	-0.0729997	0.702199	0.0975561	1.00029	0.667111	0.141551	0.111552	0.911179	0.966402
NONHSAG004975	-0.87172	-2.16705	3.53863	-0.735547	0.104501	1.58701	1.71016	0.14235	-0.131631	0.895276	0.961367
NONHSAG004977	1.17585	0.108367	2.20361	0.618519	0.111914	1.00147	1.07133	0.139709	2.58283	0.00979923	0.0670949
NONHSAG004979	0.286173	-4.04258	0.20236	-0.0349822	0.0964295	3.04281	0.670079	0.133354	-0.513555	0.607563	0.827705
NONHSAG004980	0.82929	-8.92125	3.58021	-0.267579	0.103642	10.9486	1.73483	0.134527	-0.242909	0.808076	0.923674
NONHSAG004986	0.836879	-1.71616	1.88689	-0.77361	0.103792	1.36815	0.963364	0.143308	0.13264	0.894478	0.961367
NONHSAG004987	0.241676	-0.953363	1.57276	-0.735578	0.0961499	1.11361	0.872799	0.142351	-0.0412946	0.967061	0.988495
NONHSAG004990	-1.71854	-2.41163	1.98064	-1.12092	0.130614	1.727	0.993579	0.154274	-0.875492	0.381307	0.683469
NONHSAG005019	1.51316	-1.46335	1.10391	0.415986	0.122712	1.26767	0.768218	0.136217	0.932481	0.351088	0.656849
NONHSAG005026	-1.89568	-0.522087	6.09598	-0.754409	0.138236	1.03407	3.76342	0.142819	0.232142	0.816428	0.926874
NONHSAG005036	0.520884	-3.28495	1.51739	-1.29886	0.0986845	2.34886	0.858539	0.161451	-0.431833	0.665863	0.856995
NONHSAG005046	-1.56019	-7.78051	5.55055	-1.42931	0.124433	8.56703	3.23405	0.167382	-0.397257	0.691178	0.869012
NONHSAG005061	1.21975	-1.94558	0.42351	0.222218	0.113166	1.47316	0.681613	0.134156	0.371168	0.710513	0.877422
NONHSAG005117	0.148386	0.522619	1.31618	0.272451	0.0957167	1.03414	0.811028	0.13457	1.27275	0.203106	0.486853
NONHSAG005119	-0.708053	-0.401694	1.21345	0.0470166	0.101423	1.02017	0.789371	0.13337	-0.460049	0.645481	0.847911
NONHSAG005124	1.79451	-0.132528	0.833252	0.856342	0.133791	1.0022	0.724526	0.145555	3.58773	0.000333575	0.00683226
NONHSAG005142	1.21088	-0.721082	1.27413	-0.157754	0.11291	1.06499	0.801951	0.133748	1.07234	0.283569	0.58984
NONHSAG005145	-0.561043	-0.71561	1.6207	-0.441617	0.0992018	1.06401	0.885557	0.136584	-0.334472	0.738023	0.890462
NONHSAG005151	-1.85176	-2.17335	2.03231	-1.05605	0.136276	1.59043	1.01086	0.151921	-0.853764	0.393236	0.693563
NONHSAG005153	0.635333	-0.15681	2.39617	-0.0474849	0.10026	1.00307	1.14514	0.133371	0.999343	0.317629	0.622771
NONHSAG005165	0.404916	-11.9694	1.60701	0.124784	0.0974064	18.9082	0.881872	0.133593	-0.503776	0.614419	0.832054
NONHSAG005209	-2.16762	-23.4208	3.49579	-0.885858	0.15139	69.5667	1.68505	0.146412	-0.686193	0.492591	0.762224
NONHSAG005214	-0.0427975	-4.88362	4.54196	-1.02828	0.0954764	3.98122	2.38579	0.150956	-0.13956	0.889008	0.958409
NONHSAG005220	-0.709597	-1.14955	2.50373	-0.61117	0.101449	1.16518	1.18906	0.139559	-0.145109	0.884625	0.957115
NONHSAG005228	0.172224	-8.83878	1.34211	-0.368132	0.0958077	10.7655	0.816771	0.135592	-0.551778	0.581101	0.812872
NONHSAG005239	1.29481	0.541624	1.29457	0.153894	0.115413	1.03667	0.806326	0.133728	3.38465	0.000712687	0.0115231
NONHSAG005248	2.35428	-0.607564	0.556696	0.282397	0.161439	1.04614	0.692493	0.134662	1.3507	0.176792	0.448455
NONHSAG005269	1.24723	0.16849	-1.73969	0.481923	0.113973	1.00355	0.918876	0.137204	0.404764	0.685651	0.866438
NONHSAG005273	1.30402	-5.18238	3.44751	0.0940694	0.115698	4.35713	1.65711	0.133481	0.0943299	0.924847	0.971416
NONHSAG005280	0.655741	-2.30957	2.76016	-0.164293	0.100574	1.66676	1.30154	0.133783	0.267231	0.789292	0.914294
NONHSAG005281	0.138066	-3.94651	2.67813	-0.216389	0.0956815	2.94686	1.26437	0.134114	-0.114387	0.908931	0.965222
NONHSAG005282	-0.632862	-15.7333	6.17207	-0.845701	0.100223	31.9423	3.8412	0.145254	-0.400641	0.688684	0.867354
NONHSAG005284	-0.888918	-0.465013	3.06427	-0.904138	0.104861	1.02703	1.44915	0.146958	-0.000233344	0.999814	0.999898
NONHSAG005291	0.702063	1.01116	0.699191	0.391417	0.101322	1.12781	0.707406	0.135887	2.64631	0.00813751	0.0588313
NONHSAG005299	0.447931	0.488019	1.26829	0.118057	0.0978431	1.02977	0.800712	0.133566	1.68454	0.0920774	0.299787
NONHSAG005315	-2.67138	-1.69419	4.46427	-1.31412	0.18041	1.35878	2.32748	0.162115	-0.309657	0.756821	0.899257
NONHSAG005317	0.0652006	0.0957864	2.36224	0.199124	0.0955052	1.00115	1.13168	0.133994	0.884098	0.376643	0.680233
NONHSAG005321	2.51938	0.212127	-1.39387	0.549525	0.171017	1.00562	0.828574	0.138366	0.77257	0.439777	0.730098
NONHSAG005322	2.2364	2.50767	-1.34881	0.80034	0.154996	1.78605	0.818275	0.144009	1.18799	0.234838	0.529439
NONHSAG005323	4.0429	3.57879	-1.42161	2.06219	0.290039	2.60096	0.835082	0.20421	1.65821	0.0972743	0.310043
NONHSAG005333	-0.331478	-0.576436	3.1467	-0.365066	0.0967626	1.04153	1.49181	0.135555	0.315569	0.752329	0.896886
NONHSAG005338	-0.199109	-0.620452	1.18703	0.492036	0.0959265	1.04812	0.784088	0.137368	0.548899	0.583075	0.814213
NONHSAG005339	0.814436	-1.19113	4.55551	-0.2222	0.103351	1.17735	2.39606	0.134156	0.638421	0.523199	0.781324
NONHSAG005342	-0.0873864	-1.69816	4.79755	0.023875	0.0955455	1.36047	2.58471	0.133343	0.407908	0.683341	0.865009
NONHSAG005369	-1.12339	-1.23768	1.69776	-0.549194	0.110478	1.19148	0.906866	0.13836	-0.607254	0.543682	0.793173
NONHSAG005375	-0.144616	-1.15394	2.45634	0.270512	0.0957035	1.16645	1.16947	0.134553	0.389261	0.697083	0.871812
NONHSAG005377	0.0885167	1.31141	0.778834	0.544849	0.0955478	1.21498	0.717215	0.138281	1.57573	0.115089	0.345037
NONHSAG005385	-0.577797	-1.32024	1.61009	-0.425837	0.0994289	1.21788	0.8827	0.136356	-0.386867	0.698854	0.872507
NONHSAG005387	-1.22021	0.129326	0.876478	-0.486076	0.11318	1.00209	0.730684	0.137271	-1.22699	0.219825	0.508688
NONHSAG005389	-0.0625819	-0.809332	-1.29777	0.0353478	0.0955012	1.08188	0.807018	0.133354	-0.612082	0.540484	0.791258
NONHSAG005392	-0.928854	-0.635249	1.38129	-0.055623	0.105726	1.05044	0.825665	0.133385	-0.442674	0.658002	0.85387
NONHSAG005418	0.0105887	-0.7122	0.0305731	-0.0612975	0.0954559	1.0634	0.666745	0.133396	-0.215241	0.829579	0.932904
NONHSAG005427	0.295512	1.18058	-0.0228606	0.512923	0.0964942	1.17422	0.66671	0.137718	1.73579	0.0826006	0.279296
NONHSAG005428	-0.175268	1.14706	-0.60974	-0.0470613	0.0958202	1.16447	0.697649	0.13337	-0.362626	0.716884	0.879871
NONHSAG005436	0.562016	-0.131741	1.75371	0.219781	0.0992148	1.00217	0.922959	0.134138	1.52716	0.12672	0.366368
NONHSAG005441	-0.271458	-0.163003	2.14028	0.0255321	0.0963318	1.00332	1.0484	0.133344	0.43352	0.664637	0.856699
NONHSAG005453	0.45407	-0.258366	3.19953	-0.182812	0.0979091	1.00834	1.51975	0.13389	0.766086	0.443625	0.732298
NONHSAG005455	-1.40865	-6.57366	1.5272	-0.532939	0.119077	6.40162	0.861028	0.138067	-0.763589	0.445112	0.73272
NONHSAG005456	0.969189	-0.0329744	0.63139	0.0354019	0.106637	1.00014	0.699888	0.133354	2.32678	0.019977	0.112341
NONHSAG005457	0.434242	-1.52356	0.736778	0.0128504	0.0976994	1.29015	0.711903	0.133336	0.257235	0.796997	0.917319
NONHSAG005461	0.643528	-2.36095	0.71513	-0.176339	0.100385	1.69676	0.709284	0.133852	-0.0753391	0.939945	0.977996
NONHSAG005462	0.23999	-0.365894	0.627039	-0.170266	0.0961402	1.01673	0.699431	0.133817	0.390859	0.695902	0.87125
NONHSAG005482	0.118171	-1.56636	2.0734	-0.113886	0.0956208	1.30669	1.02491	0.133549	0.185499	0.852838	0.942318
NONHSAG005483	-0.223459	-3.87981	2.79367	-0.129555	0.096049	2.88162	1.31705	0.133613	-0.149339	0.881286	0.955938
NONHSAG005487	1.1931	-1.05067	0.592778	0.234016	0.112401	1.13799	0.695949	0.134246	1.1612	0.24556	0.541944
NONHSAG005499	0.871498	-0.959732	2.58903	-0.167496	0.104496	1.11514	1.22525	0.133801	0.697407	0.485548	0.756187
NONHSAG005500	1.57655	-0.655814	1.643	0.216877	0.125044	1.05376	0.891622	0.134117	1.49622	0.134596	0.379549
NONHSAG005501	1.90033	-0.42114	1.32392	0.186931	0.138446	1.02217	0.81273	0.133916	1.75939	0.0785106	0.271434
NONHSAG005524	1.58603	-3.21203	2.10367	0.389102	0.125401	2.28965	1.03545	0.135857	0.361183	0.717963	0.880199
NONHSAG005529	0.206684	-0.892081	0.4941	0.233217	0.0959631	1.09948	0.687011	0.13424	0.844518	0.39838	0.699118
NONHSAG005537	0.44112	0.0237631	-1.28455	-0.836241	0.0977711	1.00007	0.804173	0.144988	-0.775063	0.438303	0.728885
NONHSAG005548	3.06399	0.424729	-0.909445	1.66375	0.207217	1.02255	0.735591	0.179468	1.4219	0.155056	0.413142
NONHSAG005550	0.736424	4.17575	0.38672	1.1372	0.101911	3.17961	0.679129	0.154887	1.49139	0.135859	0.381843
NONHSAG005552	0.531165	-0.692907	0.243483	0.0825666	0.0988133	1.06001	0.671607	0.133447	1.27377	0.202745	0.486425
NONHSAG005553	2.2824	-0.0951355	-0.842792	1.38167	0.157471	1.00113	0.725858	0.16515	1.25842	0.20824	0.493046
NONHSAG005555	2.39858	1.04715	-0.843757	0.796539	0.163945	1.13706	0.725994	0.143908	1.50051	0.133483	0.377662
NONHSAG005562	0.700934	0.204732	0.89636	-0.543489	0.101303	1.00524	0.733622	0.138256	1.00046	0.317088	0.622664
NONHSAG005565	0.462369	0.912996	1.14687	0.11711	0.0979996	1.1042	0.776277	0.133562	1.7714	0.076495	0.267958
NONHSAG005573	-0.213916	0.788774	1.97771	0.0723006	0.0959993	1.07777	0.992612	0.13342	0.715653	0.474206	0.748381
NONHSAG005575	-0.385034	0.687604	0.690314	0.130415	0.0972194	1.0591	0.706378	0.133617	-0.30266	0.762149	0.90152
NONHSAG005579	1.36332	1.85603	0.516004	0.6966	0.117581	1.4306	0.688855	0.141421	4.40989	1.03424e-05	0.000640478
NONHSAG005612	0.781842	0.409593	0.836711	0.300714	0.102732	1.02097	0.725007	0.13484	2.58007	0.00987792	0.0674915
NONHSAG005614	0.587443	-0.731028	1.09427	0.0902886	0.0995627	1.0668	0.766453	0.133469	1.21423	0.224658	0.515311
NONHSAG005644	0.044325	-0.409681	1.95874	-0.323858	0.0954779	1.02098	0.986388	0.135081	0.308558	0.757658	0.899392
NONHSAG005648	0.194516	1.41383	0.206391	0.258182	0.095905	1.24987	0.670216	0.134444	1.20002	0.23013	0.523005
NONHSAG005654	-0.138042	-0.00649696	1.34989	-0.131674	0.0956814	1.00001	0.818516	0.133622	-0.134002	0.893401	0.96082
NONHSAG005662	0.486421	0.878994	-2.18251	-0.0625659	0.0982713	1.09658	1.06361	0.133399	-0.166679	0.867623	0.949197
NONHSAG005669	0.13186	1.05463	-5.0381	-0.129723	0.0956615	1.13903	2.78187	0.133614	-0.549926	0.58237	0.813766
NONHSAG005670	-0.00574572	0.618729	-1.518	0.190382	0.0954549	1.04785	0.858694	0.133937	-0.175207	0.860917	0.94641
NONHSAG005672	0.215331	2.57253	-3.44268	0.106887	0.0960065	1.82724	1.65434	0.133524	-0.0925017	0.926299	0.971982
NONHSAG005683	-0.108883	1.33225	-2.09913	0.13999	0.0955957	1.22186	1.03386	0.13366	-0.230883	0.817406	0.927011
NONHSAG005685	0.641377	-1.34605	0.885213	0.335637	0.100352	1.22648	0.731967	0.135211	0.739083	0.459856	0.739772
NONHSAG005687	-0.051931	-1.35277	0.739944	0.282669	0.0954867	1.22875	0.712293	0.134665	0.157071	0.875189	0.952946
NONHSAG005688	0.676877	-1.0359	3.84353	0.0757223	0.100909	1.13414	1.89773	0.133429	0.710324	0.477503	0.75093
NONHSAG005695	0.255731	-7.50604	-0.0226932	0.047635	0.0962331	8.04257	0.66671	0.133371	-0.646464	0.517979	0.779486
NONHSAG005711	0.082045	-0.957566	0.926979	0.111347	0.0955347	1.11462	0.738274	0.13354	0.37774	0.705624	0.875619
NONHSAG005714	0.846449	-1.07328	-1.34679	0.0235597	0.103984	1.14399	0.81782	0.133343	-0.0952717	0.924099	0.971273
NONHSAG005725	1.30821	0.0971116	-0.0051991	0.726376	0.115829	1.00118	0.666669	0.142127	3.86971	0.000108966	0.00311706
NONHSAG005727	0.990321	1.61273	0.843762	0.212775	0.10713	1.32511	0.725994	0.134088	3.03668	0.00239196	0.0258767
NONHSAG005734	0.961969	-1.2483	1.32299	0.177622	0.106471	1.19478	0.812526	0.133859	0.829952	0.406566	0.706661
NONHSAG005758	1.51866	-0.147687	1.09427	0.167687	0.122911	1.00273	0.766451	0.133802	2.62968	0.00854649	0.0607632
NONHSAG005767	2.40138	0.634734	0.441844	0.273016	0.164105	1.05036	0.682936	0.134576	2.31805	0.0204465	0.113751
NONHSAG005780	0.980656	-0.842869	3.87516	-0.145225	0.106903	1.0888	1.91807	0.133685	0.780531	0.435079	0.726536
NONHSAG005786	0.370488	-2.87802	2.00537	-0.101962	0.0970886	2.03538	1.00179	0.133507	0.0059948	0.995217	0.998522
NONHSAG005787	0.00341635	-0.0544472	1.49466	0.0471579	0.0954547	1.00037	0.852835	0.13337	0.492058	0.622678	0.835009
NONHSAG005788	0.182249	-2.71454	1.32764	0.37935	0.09585	1.92109	0.813553	0.135732	0.0125558	0.989982	0.996683
NONHSAG005789	-1.1018	-0.630304	1.73192	-0.198605	0.109907	1.04966	0.91663	0.133991	-0.343905	0.730918	0.886617
NONHSAG005792	-0.277396	-0.0338062	0.740718	0.0202158	0.0963706	1.00014	0.712389	0.13334	-0.38213	0.702365	0.873648
NONHSAG005793	1.02268	-0.283925	1.76438	0.512988	0.107906	1.01008	0.926085	0.137719	2.2008	0.0277505	0.139754
NONHSAG005794	-0.83584	-2.18117	3.69623	-0.841785	0.103772	1.59469	1.80518	0.145143	-0.120811	0.903841	0.963898
NONHSAG005804	0.70193	-0.785203	2.61867	-0.0295968	0.10132	1.07707	1.23812	0.133348	0.760592	0.446901	0.734282
NONHSAG005833	-0.118683	-1.39338	0.542649	0.273572	0.0956222	1.24269	0.691206	0.134581	0.0230144	0.981639	0.993156
NONHSAG005857	1.19461	0.282108	1.72361	0.133538	0.112444	1.00995	0.914236	0.133631	2.90564	0.003665	0.0344227
NONHSAG005888	1.50661	-0.0592066	0.693569	0.209807	0.122477	1.00044	0.706753	0.134067	3.48194	0.000497799	0.00908559
NONHSAG005891	0.5865	-3.84125	3.81776	0.0867901	0.0995496	2.8444	1.88128	0.133459	0.164765	0.869129	0.949737
NONHSAG005893	0.815606	-2.30756	2.25752	-0.0837618	0.103374	1.66561	1.09137	0.13345	0.285146	0.775532	0.90761
NONHSAG005894	-0.228719	-2.06762	-0.0143098	0.00173129	0.0960773	1.53438	0.666684	0.133333	-0.667085	0.504718	0.771274
NONHSAG005903	-0.563249	3.50109	2.48364	0.0264822	0.0992313	2.53221	1.18071	0.133345	1.03341	0.301412	0.609068
NONHSAG005924	0.93914	0.874851	1.04415	0.713953	0.105954	1.09567	0.757521	0.141829	3.71504	0.000203175	0.00483553
NONHSAG005951	0.0304883	2.54221	1.12151	0.137433	0.0954656	1.80785	0.771482	0.133648	1.05602	0.290957	0.598517
NONHSAG005955	0.6739	0.0376512	-0.134322	0.0280011	0.100861	1.00018	0.66817	0.133346	1.50783	0.131599	0.374999
NONHSAG005962	-1.14409	0.13384	2.35012	-1.10848	0.111037	1.00224	1.12692	0.153812	-0.193753	0.84637	0.939735
NONHSAG005979	-1.13536	-1.00889	1.47649	-0.378505	0.1108	1.12723	0.848335	0.135721	-0.658509	0.510211	0.774427
NONHSAG005995	0.144925	0.309699	0.540668	-0.349857	0.0957046	1.01199	0.691027	0.135373	0.00407511	0.996749	0.998847
NONHSAG005999	-2.33212	-0.62524	2.25342	-0.263224	0.160202	1.04887	1.08982	0.134488	-0.403377	0.686671	0.866766
NONHSAG006028	-1.29357	-8.46671	1.08415	-0.125234	0.115375	9.96065	0.764615	0.133595	-0.744511	0.456567	0.737899
NONHSAG006038	1.71106	4.78923	-0.104288	0.407375	0.130308	3.86709	0.667573	0.136099	1.24382	0.213567	0.500679
NONHSAG006053	-0.822797	-2.24705	1.9358	-0.846191	0.103514	1.63115	0.978944	0.145267	-0.563191	0.573305	0.808744
NONHSAG006063	-0.472381	-0.544086	2.66959	-0.126846	0.098111	1.037	1.26056	0.133601	0.276988	0.781789	0.910927
NONHSAG006087	2.10394	1.50734	0.639676	0.400266	0.148152	1.28401	0.700765	0.136004	4.14694	3.36948e-05	0.00142693
NONHSAG006108	-0.370653	0.760512	-0.0469911	0.135229	0.0970901	1.0723	0.666851	0.133638	-0.481962	0.629833	0.840037
NONHSAG006127	-1.69663	-1.3794	1.16473	-1.11545	0.129723	1.23784	0.779715	0.15407	-1.38361	0.166478	0.433214
NONHSAG006128	-0.356476	-0.621512	1.79756	-0.0272295	0.0969673	1.04828	0.935935	0.133346	0.129211	0.897191	0.9622
NONHSAG006138	0.919617	0.309692	1.01871	-0.172068	0.105522	1.01199	0.753147	0.133827	2.07049	0.0384062	0.171947
NONHSAG006195	1.02248	-1.60612	1.50031	-0.200547	0.107901	1.32245	0.854243	0.134004	0.441629	0.658758	0.85387
NONHSAG006198	1.16439	-0.50329	6.04672	-0.2357	0.111595	1.03166	3.71357	0.134259	0.864551	0.387285	0.688276
NONHSAG006200	-0.563395	-0.343224	1.0062	-0.279562	0.0992333	1.01473	0.751037	0.134636	-1.45983	0.144336	0.395941
NONHSAG006204	-0.10158	-0.912243	3.24019	0.357731	0.0955774	1.10402	1.54157	0.135466	0.565787	0.571538	0.807084
NONHSAG006206	-0.989667	-1.14367	0.546415	-0.226287	0.107115	1.1635	0.691547	0.134187	-1.87861	0.0602983	0.229542
NONHSAG006210	0.916067	-1.85929	0.0751539	-0.161271	0.105445	1.43212	0.667137	0.133767	0.0412966	0.967059	0.988495
NONHSAG006212	0.987484	-0.630934	0.419569	-0.0645765	0.107063	1.04976	0.681336	0.133403	1.99489	0.0460545	0.193541
NONHSAG006215	0.658668	-0.320614	1.27543	0.228995	0.100619	1.01285	0.802228	0.134207	2.15036	0.0315268	0.151829
NONHSAG006217	0.87681	-14.5498	1.75426	0.446251	0.104607	27.4621	0.923118	0.136652	-0.470723	0.637839	0.845431
NONHSAG006219	2.25025	-0.431744	1.27175	-0.0955245	0.155736	1.0233	0.801446	0.133485	1.39852	0.161957	0.425613
NONHSAG006233	0.0495398	-0.660532	1.06307	-0.187919	0.0954838	1.05454	0.760844	0.133922	-0.0124282	0.990084	0.996701
NONHSAG006285	-1.88187	-0.222911	1.68733	-1.11127	0.137615	1.00621	0.903925	0.153915	-0.748118	0.454389	0.737372
NONHSAG006286	0.945829	-1.10409	1.26295	0.135994	0.106104	1.15238	0.799587	0.133642	0.915726	0.359811	0.665098
NONHSAG006297	2.19945	0.551083	1.09524	0.706634	0.153045	1.03796	0.76663	0.141656	4.93248	8.11912e-07	0.000137228
NONHSAG006301	1.00358	-1.91413	-1.24779	0.22025	0.107445	1.45799	0.796414	0.134142	-0.25884	0.795759	0.916967
NONHSAG006339	0.434629	-1.10363	1.23533	0.01761	0.0977034	1.15225	0.793836	0.133339	0.528334	0.597267	0.822729
NONHSAG006341	0.718583	0.069433	1.32981	0.260144	0.101602	1.0006	0.814032	0.134461	2.42494	0.0153108	0.0928696
NONHSAG006342	-0.0918889	-2.98409	1.21661	-0.479864	0.0955551	2.1131	0.790011	0.137171	-0.441005	0.659209	0.853887
NONHSAG006347	-0.409033	-2.99248	2.93916	-0.251412	0.0974463	2.11937	1.38655	0.134387	-0.107887	0.914086	0.96744
NONHSAG006353	-0.732057	1.33053	1.42278	-0.0305827	0.101834	1.22129	0.835357	0.133349	0.290269	0.77161	0.905449
NONHSAG006357	-1.37744	-15.1415	3.41965	-0.338669	0.118042	29.6582	1.64117	0.135245	-0.579232	0.562433	0.803401
NONHSAG006384	-1.23996	-1.26284	1.31756	-0.353499	0.113758	1.19934	0.81133	0.135416	-0.80338	0.421755	0.717807
NONHSAG006392	0.41172	0.0616683	0.457494	0.0807116	0.0974726	1.00048	0.684108	0.133442	1.23646	0.216288	0.504178
NONHSAG006412	-0.928131	-0.73328	1.96067	-0.405489	0.10571	1.06721	0.987019	0.136074	-0.277752	0.781203	0.910927
NONHSAG006421	0.216385	-1.02266	-0.697039	-0.122497	0.096012	1.13073	0.707155	0.133583	-0.12313	0.902004	0.963541
NONHSAG006424	0.295865	-3.49589	-0.387414	-0.154632	0.0964966	2.52766	0.679174	0.133732	-0.681424	0.495603	0.764831
NONHSAG006426	-1.24011	-1.73939	6.56729	-0.194629	0.113763	1.37818	4.26078	0.133965	0.28368	0.776655	0.908324
NONHSAG006430	-1.57978	-2.41946	1.4452	-0.86718	0.125165	1.73172	0.840717	0.145867	-1.02229	0.306644	0.61366
NONHSAG006436	0.178586	-2.82574	0.968997	-0.532867	0.0958342	1.9981	0.744913	0.138066	-0.415629	0.677681	0.86215
NONHSAG006437	0.450899	0.173984	1.25902	-0.0394232	0.0978749	1.00378	0.798761	0.133359	1.35647	0.174951	0.445496
NONHSAG006438	0.55284	-0.305529	0.723322	0.142062	0.099093	1.01167	0.710266	0.13367	1.64661	0.0996385	0.315261
NONHSAG006442	0.263903	-1.51687	1.29593	0.00353065	0.0962837	1.28761	0.806619	0.133334	0.214091	0.830476	0.933208
NONHSAG006443	0.222886	1.2218	0.977704	-0.402232	0.096046	1.1866	0.746325	0.13603	0.384123	0.700888	0.873538
NONHSAG006449	-0.233569	-0.786234	0.697001	-0.0251795	0.096104	1.07727	0.707151	0.133344	-0.525235	0.59942	0.82378
NONHSAG006456	0.950215	-0.151382	1.26064	0.172656	0.106203	1.00286	0.7991	0.13383	2.6663	0.00766902	0.05662
NONHSAG006457	0.404438	-0.243128	1.93643	-0.253059	0.0974018	1.00739	0.979145	0.134401	0.664506	0.506366	0.772104
NONHSAG006474	0.796224	-1.76993	6.62823	-0.690131	0.103002	1.39158	4.32778	0.141271	0.510766	0.609515	0.829225
NONHSAG006482	-2.08181	-3.87391	2.31369	-0.549224	0.147049	2.8759	1.11276	0.138361	-0.717811	0.472874	0.7478
NONHSAG006492	-0.365098	-0.899501	0.998113	0.030387	0.0970414	1.10114	0.749686	0.133349	-0.352728	0.724293	0.883374
NONHSAG006495	0.243893	-2.70217	2.69548	0.252227	0.0961627	1.91272	1.27213	0.134394	0.189439	0.849749	0.940827
NONHSAG006511	0.00352638	2.47074	1.07559	-0.214782	0.0954547	1.76307	0.763074	0.134102	0.795913	0.426083	0.721147
NONHSAG006518	0.422855	-0.571429	0.888326	-0.353272	0.0975832	1.04082	0.732427	0.135413	0.534588	0.592935	0.82017
NONHSAG006521	-0.473653	-0.300873	0.592884	-0.398972	0.0981253	1.01132	0.695959	0.135986	-1.61263	0.106826	0.329701
NONHSAG006524	-0.256065	-0.612703	0.354592	-0.198792	0.0962351	1.04693	0.677145	0.133992	-0.933835	0.350389	0.656619
NONHSAG006526	1.164	0.264621	1.11187	0.123565	0.111584	1.00875	0.769687	0.133588	3.01784	0.00254587	0.0268581
NONHSAG006528	-0.0262851	5.96908	-0.659663	0.455519	0.0954628	5.45373	0.70293	0.136792	0.639903	0.522236	0.78101
NONHSAG006530	1.22728	0.735803	-0.199087	0.207041	0.113386	1.06768	0.66997	0.134048	2.95015	0.00317621	0.0311342
NONHSAG006549	-0.700309	-0.149365	2.84656	-0.410407	0.101293	1.00279	1.34191	0.136141	0.224006	0.822752	0.929655
NONHSAG006551	-0.542725	-2.63384	2.55278	-0.422609	0.0989611	1.86714	1.20972	0.13631	-0.215955	0.829023	0.932719
NONHSAG006579	-0.0353844	-0.0470186	0.943699	-0.529295	0.0954695	1.00028	0.740881	0.138003	-0.665023	0.506036	0.771831
NONHSAG006581	-0.146023	-0.681612	0.601676	-0.42082	0.0957084	1.05807	0.696835	0.136285	-0.97853	0.327812	0.632965
NONHSAG006583	-0.264389	0.0628772	0.52468	-0.14032	0.0962867	1.00049	0.689607	0.133661	-0.659352	0.509669	0.774099
NONHSAG006584	0.601254	0.0395939	2.28609	-0.13084	0.0997582	1.0002	1.10218	0.133619	1.01389	0.310634	0.617119
NONHSAG006585	0.641295	-0.437588	1.67726	0.152365	0.10035	1.02394	0.901099	0.13372	1.23752	0.215894	0.503664
NONHSAG006589	0.598381	-0.146481	0.383497	-0.236726	0.0997172	1.00268	0.678922	0.134267	1.04261	0.297127	0.60524
NONHSAG006598	0.373883	0.520987	3.03509	0.390151	0.0971187	1.03393	1.43432	0.13587	1.32524	0.185093	0.460493
NONHSAG006604	0.377939	1.19739	2.47807	-0.130687	0.097155	1.17922	1.1784	0.133618	1.22002	0.222458	0.512041
NONHSAG006652	-0.117395	-4.79397	1.51334	0.129697	0.0956186	3.87276	0.857518	0.133614	-0.347981	0.727854	0.88554
NONHSAG006663	1.04362	-2.45149	1.20526	-0.150243	0.108421	1.75122	0.787721	0.13371	0.146366	0.883632	0.95673
NONHSAG006664	0.337192	0.64206	1.01992	0.214598	0.0968081	1.05153	0.753353	0.134101	1.57338	0.115632	0.345962
NONHSAG006669	0.121044	-0.260407	-1.42452	-0.277097	0.095629	1.00848	0.835771	0.134613	-0.614981	0.538567	0.789696
NONHSAG006673	1.00368	0.431168	1.27002	0.252364	0.107447	1.02324	0.801079	0.134395	3.03632	0.00239488	0.0258847
NONHSAG006674	0.562981	-3.04872	5.21209	0.377065	0.0992277	2.16184	2.93049	0.135703	0.408024	0.683256	0.865009
NONHSAG006678	-0.461615	-1.52644	1.90985	-0.934995	0.0979913	1.29125	0.970629	0.147904	-0.423379	0.672019	0.86008
NONHSAG006692	-0.283252	-4.79022	0.668256	-0.105408	0.0964097	3.86828	0.70388	0.133519	-0.606578	0.544131	0.793427
NONHSAG006734	0.365994	-0.505599	-0.00386782	-0.186618	0.0970492	1.03195	0.666668	0.133914	0.4183	0.675728	0.861392
NONHSAG006735	0.0659235	-2.40559	1.77424	-0.381164	0.0955063	1.72336	0.928994	0.135755	-0.150615	0.88028	0.955416
NONHSAG006746	-1.65135	-4.42273	4.86276	-0.470959	0.127918	3.44507	2.63721	0.13703	-0.222481	0.823939	0.930132
NONHSAG006756	-0.501818	-2.8864	1.14627	0.10113	0.0984524	2.04142	0.776161	0.133504	-0.393255	0.694131	0.870555
NONHSAG006758	0.278625	-0.0585655	0.882605	0.172223	0.0963787	1.00043	0.731583	0.133828	1.18454	0.236201	0.53103
NONHSAG006759	0.679341	-1.16378	0.987065	-0.00332687	0.100949	1.1693	0.747858	0.133334	0.656031	0.511804	0.775107
NONHSAG006787	-0.0468357	-2.15814	1.08065	-0.00917607	0.0954807	1.58219	0.763984	0.133335	-0.173361	0.862368	0.946864
NONHSAG006793	-1.14798	0.13289	1.99868	0.532689	0.111143	1.00221	0.999561	0.138063	0.310732	0.756004	0.898859
NONHSAG006796	-1.57605	-1.5337	2.61859	-0.446981	0.125025	1.29403	1.23808	0.136663	-0.351402	0.725287	0.884043
NONHSAG006844	-2.44524	-0.701425	1.56776	-0.191301	0.166636	1.0615	0.871489	0.133943	-0.678722	0.497314	0.765593
NONHSAG006854	1.14527	-1.12619	1.09135	0.344802	0.111069	1.15854	0.76592	0.135315	1.13082	0.25813	0.556641
NONHSAG006865	2.60986	-0.237341	1.7996	-0.160138	0.176543	1.00704	0.936548	0.133761	1.49158	0.135809	0.381791
NONHSAG006873	0.202447	0.143692	2.34183	-0.0624437	0.0959425	1.00258	1.12368	0.133398	0.818118	0.41329	0.712803
NONHSAG006885	-0.422737	-0.584967	2.44895	-0.252673	0.097582	1.04277	1.16645	0.134397	0.188122	0.850781	0.941499
NONHSAG006887	0.198539	-0.334689	0.93688	0.128565	0.0959238	1.014	0.739812	0.133609	0.881905	0.377828	0.680926
NONHSAG006890	-1.01498	-39.4529	6.76046	-0.429686	0.107719	195.567	4.47532	0.13641	-0.557722	0.577034	0.810188
NONHSAG006892	1.64036	-3.88726	2.44592	0.0341487	0.127488	2.88885	1.16521	0.133353	0.20379	0.838518	0.937464
NONHSAG006894	0.0632508	-0.754749	0.639835	-0.291608	0.0955022	1.07121	0.700782	0.134751	-0.287384	0.773818	0.906472
NONHSAG006945	-0.929499	-1.64445	1.42236	-0.815026	0.10574	1.33803	0.835259	0.144404	-0.833107	0.404784	0.705055
NONHSAG006955	-2.18424	-1.40311	2.81423	-0.812179	0.152251	1.24609	1.32666	0.144327	-0.48306	0.629053	0.839584
NONHSAG006963	1.92506	-1.1638	0.0800265	0.177124	0.139572	1.1693	0.6672	0.133856	0.765478	0.443987	0.732402
NONHSAG006966	-0.0377164	0.670911	0.801253	-0.293186	0.0954715	1.05627	0.720167	0.134766	-0.182937	0.854848	0.943247
NONHSAG006969	-2.03534	-0.35456	1.24501	-0.584097	0.144771	1.01571	0.795837	0.139019	-0.914891	0.360249	0.665113
NONHSAG006973	0.0644959	-1.77193	1.41108	-0.290753	0.0955041	1.39247	0.832596	0.134742	-0.101329	0.919289	0.969389
NONHSAG006979	0.286776	-0.690564	2.34473	0.410398	0.0964336	1.05961	1.12481	0.13614	0.83667	0.402778	0.703723
NONHSAG006980	-0.15375	0.00259773	1.29471	0.336889	0.095736	1	0.806356	0.135225	0.556461	0.577896	0.810633
NONHSAG006988	2.60071	0.540974	-0.574198	-0.174658	0.175975	1.03658	0.694142	0.133842	0.978056	0.328046	0.633001
NONHSAG006996	0.74649	0.186386	1.40242	-0.0762316	0.102088	1.00434	0.830564	0.13343	1.95142	0.0510069	0.206316
NONHSAG007005	0.767002	-1.05265	0.613574	0.204043	0.102458	1.13851	0.698039	0.134027	1.156	0.24768	0.544402
NONHSAG007023	0.311955	0.57387	1.35161	0.383248	0.0966131	1.04117	0.818905	0.135781	1.85023	0.0642803	0.239192
NONHSAG007028	0.411108	0.631341	0.640717	-0.0164629	0.0974666	1.04982	0.700877	0.133338	1.2501	0.211263	0.49763
NONHSAG007031	0.530915	-0.93452	3.07118	-0.0139977	0.0988102	1.10917	1.45268	0.133337	0.649413	0.516071	0.778335
NONHSAG007033	0.18707	-1.46217	1.26963	-0.0897624	0.0958712	1.26724	0.800997	0.133468	0.122022	0.902881	0.963826
NONHSAG007034	1.7718	-1.95776	1.10181	-0.35186	0.132827	1.47911	0.767833	0.135397	0.381453	0.702867	0.873975
NONHSAG007059	1.16885	0.114047	-0.0195364	-0.236082	0.111719	1.00163	0.666698	0.134262	2.0217	0.0432069	0.185752
NONHSAG007061	0.292574	0.576389	-0.306651	0.0315412	0.0964736	1.04153	0.674503	0.13335	0.747386	0.454831	0.737372
NONHSAG007062	0.14505	0.542809	0.496609	0.554884	0.095705	1.03683	0.687218	0.138465	1.51022	0.130988	0.373623
NONHSAG007075	-0.826395	-0.951299	3.49975	-1.07376	0.103585	1.11312	1.68735	0.152549	-0.0258439	0.979382	0.992496
NONHSAG007083	0.768687	-0.58486	0.277302	-0.237391	0.102489	1.04276	0.673075	0.134273	1.25956	0.207828	0.492471
NONHSAG007093	0.986863	-4.16869	0.278137	0.596648	0.107049	3.17225	0.673113	0.139266	-0.177546	0.859079	0.945703
NONHSAG007101	1.03173	-2.27302	0.659112	-0.0693284	0.108127	1.64583	0.702869	0.133413	0.11763	0.906361	0.9643
NONHSAG007112	-0.57992	0.351765	4.86515	-0.307146	0.0994582	1.01547	2.63914	0.134906	0.62008	0.535205	0.787995
NONHSAG007113	-0.771498	-2.30619	4.08947	-0.511026	0.10254	1.66481	2.06032	0.137686	0.00325811	0.9974	0.999162
NONHSAG007119	-0.0186213	-1.048	4.73537	0.189018	0.0954587	1.13729	2.53531	0.133929	0.577958	0.563293	0.803778
NONHSAG007132	0.0547255	-1.09685	1.47029	0.00374668	0.0954902	1.15038	0.846813	0.133334	0.239548	0.810681	0.924317
NONHSAG007147	0.72263	0.777945	1.16281	-0.113766	0.101671	1.07565	0.779343	0.133549	1.9165	0.0553012	0.218053
NONHSAG007155	1.74361	-1.08889	0.511112	0.296423	0.131647	1.14821	0.688436	0.134798	1.0657	0.28656	0.593947
NONHSAG007160	1.15397	-0.896855	0.783802	0.582309	0.111307	1.10054	0.717862	0.138985	1.70042	0.0890529	0.293961
NONHSAG007186	-0.101302	-0.60012	0.927127	-0.430061	0.0955767	1.04502	0.738297	0.136416	-0.787494	0.430993	0.724079
NONHSAG007192	-0.899022	-0.571429	0.137977	-0.0932545	0.105076	1.04082	0.668253	0.133478	-2.17521	0.0296145	0.145838
NONHSAG007240	-0.607472	-1.29221	2.13054	-0.092636	0.0998477	1.20873	1.04493	0.133476	-0.0491548	0.960796	0.986102
NONHSAG007242	-0.573666	-1.13056	1.08215	-0.19467	0.0993723	1.15977	0.764253	0.133965	-0.607278	0.543667	0.793173
NONHSAG007243	0.150028	-1.6719	0.158881	-0.226258	0.0957225	1.34941	0.66877	0.134187	-0.371098	0.710565	0.877422
NONHSAG007245	-0.598907	-2.98968	0.163282	-0.509131	0.0997247	2.11728	0.668888	0.137654	-1.09025	0.275602	0.578935
NONHSAG007259	1.83474	-2.11644	1.02705	-0.000933804	0.135529	1.55991	0.754569	0.133333	0.459647	0.64577	0.848067
NONHSAG007278	-0.0234795	-0.518699	0.726163	0.149698	0.0954611	1.03363	0.710609	0.133707	0.309109	0.757239	0.899392
NONHSAG007282	1.25974	-0.441902	-1.05917	-0.550979	0.114347	1.02441	0.760154	0.138393	0.0226995	0.98189	0.993233
NONHSAG007287	2.05808	0.725907	0.868019	0.459056	0.14588	1.06587	0.729455	0.136846	4.76372	1.90052e-06	0.000206445
NONHSAG007289	1.72368	0.689321	-0.504807	0.220799	0.130825	1.0594	0.687902	0.134146	1.6395	0.10111	0.318477
NONHSAG007296	2.99943	0.114331	-0.635306	0.831424	0.202557	1.00163	0.700301	0.144854	1.23664	0.216221	0.50412
NONHSAG007297	2.22784	1.35886	-2.43078	0.202239	0.154541	1.23081	1.15906	0.134015	0.4419	0.658562	0.85387
NONHSAG007299	1.29736	0.0565622	0.646096	0.193859	0.115492	1.0004	0.701453	0.13396	3.17127	0.00151774	0.0190317
NONHSAG007301	2.03277	-1.14326	-1.19899	0.207133	0.144647	1.16338	0.786465	0.134048	0.237323	0.812406	0.925333
NONHSAG007303	0.545128	0.242595	-1.23822	0.503901	0.0989922	1.00736	0.794431	0.137565	0.786112	0.431802	0.724661
NONHSAG007317	0.828676	-0.293582	0.798233	0.0593992	0.10363	1.01077	0.719765	0.133392	2.09571	0.0361075	0.165707
NONHSAG007333	0.663095	-0.884402	0.216626	0.30564	0.100689	1.09777	0.670577	0.13489	1.88327	0.0596641	0.228738
NONHSAG007344	1.44801	0.0816176	-0.351319	-0.0486131	0.120416	1.00083	0.676952	0.133373	1.56906	0.116633	0.348115
NONHSAG007347	0.624622	0.647875	-1.25187	0.504815	0.100099	1.05247	0.797264	0.137581	0.76363	0.445088	0.73272
NONHSAG007351	1.84704	0.571429	0.0949993	0.514224	0.136068	1.04082	0.667419	0.13774	3.43122	0.000600882	0.010215
NONHSAG007359	2.02562	-0.506049	-0.250839	0.351459	0.144301	1.03201	0.67191	0.135392	1.13224	0.257534	0.556126
NONHSAG007380	-1.31315	-9.14178	1.97682	-0.501273	0.115983	11.4465	0.99232	0.137521	-0.678497	0.497456	0.765713
NONHSAG007401	1.80247	0.740597	1.87393	0.446604	0.134132	1.06856	0.959302	0.136658	4.72843	2.26265e-06	0.000226265
NONHSAG007409	2.2313	2.49001	-1.02898	0.786337	0.154725	1.77502	0.7549	0.143639	1.37929	0.167806	0.435053
NONHSAG007424	1.27537	0.423512	0.193124	-0.0258459	0.114819	1.02242	0.669775	0.133344	2.68774	0.00719373	0.0546301
NONHSAG007426	2.70136	8.27407	-0.837394	1.32947	0.182327	9.55752	0.725102	0.162791	1.19391	0.232515	0.526326
NONHSAG007431	1.10169	0.550599	1.48148	0.522722	0.109904	1.03789	0.849564	0.137887	3.74155	0.000182891	0.0044782
NONHSAG007440	1.49601	1.03246	-0.882893	0.324551	0.122098	1.13325	0.731625	0.135089	1.27052	0.203898	0.487735
NONHSAG007455	0.995211	0.444893	0.787453	0.321311	0.107246	1.02474	0.71834	0.135054	3.01814	0.00254332	0.0268549
NONHSAG007459	0.458288	-0.0302185	-0.491306	0.452052	0.0979549	1.00011	0.686782	0.136739	1.61956	0.105326	0.326741
NONHSAG007463	0.0335102	-2.91902	0.297142	0.124438	0.0954679	2.06508	0.674024	0.133591	-0.419616	0.674766	0.861188
NONHSAG007468	0.575568	0.531379	0.831308	0.251941	0.0993983	1.0353	0.724256	0.134391	2.09338	0.0363151	0.165989
NONHSAG007478	0.344664	-0.627674	-0.466324	0.155504	0.0968688	1.04925	0.684788	0.133736	0.765488	0.443981	0.732402
NONHSAG007523	0.343758	-0.0487974	1.18002	0.116088	0.0968613	1.0003	0.782704	0.133558	1.31123	0.18978	0.466355
NONHSAG007533	1.08504	0.440717	1.16708	0.159004	0.10947	1.02428	0.780173	0.133755	2.99886	0.00270993	0.0280663
NONHSAG007535	1.72286	-0.413623	-0.000276055	0.262737	0.130791	1.02139	0.666667	0.134484	1.52935	0.126178	0.365511
NONHSAG007537	1.7618	1.55078	0.200306	0.716171	0.132406	1.30062	0.67001	0.141882	4.83277	1.34646e-06	0.000172289
NONHSAG007548	1.88964	0.324539	0.566067	0.360085	0.137964	1.01317	0.693369	0.135494	3.54217	0.000396849	0.00776727
NONHSAG007553	0.644373	0.182248	0.364788	-0.270376	0.100398	1.00415	0.677756	0.134552	1.15069	0.249861	0.547376
NONHSAG007561	0.777479	-0.947153	0.201616	-0.269852	0.102651	1.11214	0.670054	0.134547	0.929263	0.352753	0.658294
NONHSAG007571	0.912305	0.134609	0.714814	0.17203	0.105363	1.00226	0.709247	0.133827	2.5189	0.0117722	0.0771419
NONHSAG007589	0.246915	1.52459	-1.79477	0.379759	0.0961803	1.29055	0.9351	0.135737	0.151983	0.8792	0.955129
NONHSAG007592	0.604624	0.492609	0.720313	0.32983	0.0998066	1.03033	0.709904	0.135146	2.24548	0.024737	0.128715
NONHSAG007602	0.790114	1.9144	-2.58851	-0.0715885	0.102886	1.45812	1.22503	0.133419	0.0474617	0.962145	0.986829
NONHSAG007607	-0.453589	-0.366507	3.79476	0.183061	0.0979039	1.01679	1.86669	0.133892	0.565991	0.5714	0.807084
NONHSAG007610	0.312456	-0.504612	0.719495	0.193271	0.0966168	1.03183	0.709806	0.133956	1.15748	0.247075	0.543909
NONHSAG007619	0.798618	4.16825	-0.159314	0.713393	0.103047	3.17179	0.668782	0.141816	1.11341	0.265531	0.566784
NONHSAG007631	2.2002	0.265577	0.588314	0.767707	0.153084	1.00882	0.695509	0.143156	3.22165	0.00127454	0.0170323
NONHSAG007643	-0.507002	-1.38456	3.94494	-0.0704046	0.0985147	1.23963	1.96354	0.133416	0.27858	0.780567	0.910927
NONHSAG007646	1.2728	0.831901	-0.265311	0.58692	0.11474	1.08651	0.672533	0.139075	3.66507	0.000247268	0.00560475
NONHSAG007647	0.479135	0.892721	0.561893	0.455049	0.0981875	1.09962	0.692977	0.136784	2.20629	0.0273634	0.138741
NONHSAG007652	1.65977	0.371129	0.345615	0.51919	0.12825	1.01722	0.676621	0.137826	4.2018	2.64805e-05	0.00119363
NONHSAG007658	-2.22699	-2.06368	1.29439	-1.94578	0.154496	1.53235	0.806287	0.196434	-1.57018	0.116373	0.347513
NONHSAG007679	-1.30653	-7.36586	4.06454	-0.674698	0.115776	7.78199	2.04337	0.14092	-0.423985	0.671576	0.860005
NONHSAG007696	1.05862	0.173656	-2.23348	0.24501	0.108796	1.00377	1.08237	0.134334	0.0176402	0.985926	0.995189
NONHSAG007703	0.25649	1.28865	1.13255	0.347304	0.0962377	1.20758	0.773555	0.135344	1.74008	0.0818446	0.277637
NONHSAG007755	3.15869	2.00952	0.500062	1.38321	0.214232	1.50477	0.687505	0.165221	3.59918	0.000319222	0.00661802
NONHSAG007756	0.353476	-0.219176	-0.767808	0.288352	0.096942	1.006	0.715794	0.134719	1.00213	0.316281	0.622259
NONHSAG007767	-0.222684	-8.70755	2.40783	-0.299256	0.0960449	10.4777	1.1498	0.134826	-0.466109	0.641137	0.846198
NONHSAG007774	-0.340079	-1.96972	1.89095	-0.44923	0.0968314	1.48497	0.96464	0.136697	-0.246748	0.805104	0.921756
NONHSAG007780	-0.0800809	-0.10772	1.72351	-0.642952	0.0955309	1.00145	0.914208	0.140223	0.0168355	0.986568	0.995229
NONHSAG007781	0.0987372	-3.34806	0.801921	-0.0126229	0.0955706	2.40119	0.720256	0.133336	-0.356001	0.72184	0.882574
NONHSAG007807	1.17366	2.04227	0.319467	0.296485	0.111853	1.52136	0.675172	0.134798	2.68474	0.00725871	0.0549482
NONHSAG007810	2.78029	0.882445	-1.03326	0.542751	0.187479	1.09734	0.755635	0.138243	1.15788	0.246915	0.543825
NONHSAG007815	1.12589	-2.86506	1.14274	0.43152	0.110545	2.02607	0.775488	0.136437	0.230972	0.817336	0.927011
NONHSAG007829	0.931256	-1.57494	-2.30623	0.278541	0.105779	1.31006	1.10989	0.134626	-0.503817	0.61439	0.832054
NONHSAG007855	-0.362269	-2.52939	1.10729	-0.0946384	0.0970169	1.79972	0.76884	0.133483	-0.397137	0.691266	0.869012
NONHSAG007862	0.300198	-3.81283	1.39381	-0.45034	0.0965274	2.81721	0.828558	0.136713	-0.334365	0.738104	0.890462
NONHSAG007898	0.148896	1.73174	0.520981	-0.133001	0.0957185	1.37487	0.689285	0.133628	0.602056	0.547137	0.795348
NONHSAG007906	-0.235874	-0.719877	0.0163308	-0.433792	0.0961169	1.06478	0.666689	0.13647	-1.39925	0.161738	0.425404
NONHSAG007915	-0.0640779	0.108816	-0.0716011	0.266637	0.0955034	1.00148	0.667094	0.134518	0.290583	0.77137	0.905257
NONHSAG007916	0.339368	0.685817	0.902864	-0.0860159	0.0968256	1.05879	0.734597	0.133457	1.05593	0.290998	0.598517
NONHSAG007920	0.388593	0.861881	-0.188495	0.224312	0.0972522	1.09285	0.669628	0.134172	1.37576	0.168896	0.436356
NONHSAG007929	-0.219033	-0.717306	1.44464	-0.286849	0.0960257	1.06432	0.840582	0.134705	-0.14388	0.885596	0.957378
NONHSAG007948	0.757967	0.782453	9.15227	0.17848	0.102294	1.07653	7.647	0.133864	1.03096	0.302558	0.610235
NONHSAG007955	-0.428526	-1.05315	0.819227	-0.106691	0.0976407	1.13864	0.722594	0.133523	-0.767912	0.442539	0.731596
NONHSAG007965	-1.33388	3.15538	0.610366	0.210115	0.116636	2.24455	0.697712	0.134069	0.380505	0.703571	0.874138
NONHSAG007997	-0.401538	-3.06753	3.01729	-0.240445	0.097374	2.17622	1.42534	0.134297	-0.0996986	0.920584	0.969582
NONHSAG007998	-0.309508	-2.74509	3.22984	-0.323135	0.096595	1.94194	1.53599	0.135074	-0.0295591	0.976419	0.991946
NONHSAG007999	1.88187	-0.777404	-0.954047	0.25079	0.137615	1.07554	0.742517	0.134382	0.497262	0.619004	0.833269
NONHSAG008007	2.35127	0.780468	2.7302	0.477063	0.16127	1.07614	1.28783	0.137126	2.90998	0.00361454	0.0340832
NONHSAG008021	3.58635	0.996736	-0.50419	1.13341	0.248572	1.12419	0.687851	0.154744	1.66262	0.0963883	0.308837
NONHSAG008026	0.94204	0.782114	-0.17165	0.214238	0.106019	1.07646	0.669122	0.134098	2.49239	0.0126885	0.0815738
NONHSAG008028	1.01573	-0.449206	-0.00712818	0.135076	0.107737	1.02522	0.666671	0.133637	2.27747	0.022758	0.122101
NONHSAG008029	1.52794	-1.39421	-1.53776	0.507154	0.123248	1.24298	0.863724	0.13762	0.0392757	0.968671	0.989203
NONHSAG008049	1.91852	0.925852	-1.25083	1.29509	0.139272	1.10715	0.797048	0.161288	1.30746	0.191056	0.468225
NONHSAG008056	0.293299	-1.91446	2.5225	-0.0801213	0.0964786	1.45815	1.19692	0.13344	0.243833	0.80736	0.923349
NONHSAG008062	0.617159	28.9867	-1.38618	1.21891	0.0999889	106.029	0.826792	0.158096	0.730455	0.465112	0.743802
NONHSAG008063	4.02221	5.49981	-1.23472	1.80924	0.288051	4.78099	0.793712	0.187889	1.58366	0.11327	0.341591
NONHSAG008074	1.65081	1.39491	0.763632	0.423186	0.127897	1.24322	0.715261	0.136318	4.36885	1.24903e-05	0.000739476
NONHSAG008096	-0.271509	-1.6156	1.78765	-0.418594	0.0963321	1.32627	0.932974	0.136254	-0.194799	0.845551	0.939735
NONHSAG008099	1.53735	1.10531	-0.121176	0.0157707	0.123591	1.15272	0.66789	0.133337	2.12723	0.0334013	0.157779
NONHSAG008113	0.263813	0.566085	0.872689	0.341816	0.0962831	1.04006	0.730132	0.135281	1.56238	0.118199	0.350415
NONHSAG008118	0.500025	2.83224	0.744497	0.199701	0.098431	2.0027	0.712856	0.133998	1.30088	0.193299	0.472525
NONHSAG008123	-1.89449	-0.394045	1.00226	-0.106239	0.138182	1.01941	0.750378	0.133521	-0.864354	0.387393	0.688307
NONHSAG008125	1.1497	-0.633442	1.17014	0.141442	0.11119	1.05016	0.78077	0.133667	1.59652	0.110372	0.336567
NONHSAG008133	0.985881	-0.622479	1.134	0.146124	0.107026	1.04843	0.77383	0.133689	1.66211	0.09649	0.308922
NONHSAG008134	0.146745	1.28262	1.35401	-0.0684243	0.0957109	1.20564	0.819445	0.133411	0.835649	0.403352	0.704135
NONHSAG008135	1.26415	47.1646	-0.896964	0.244715	0.114479	279.062	0.733712	0.134331	0.72861	0.46624	0.744003
NONHSAG008161	-0.423508	-0.718542	0.463704	-0.317108	0.0975898	1.06454	0.684585	0.135009	-1.49304	0.135426	0.381255
NONHSAG008164	2.07095	-1.17155	-0.182919	0.27578	0.146512	1.17156	0.669455	0.134601	0.69278	0.488448	0.759169
NONHSAG008168	-2.67413	-16.9017	2.90374	-0.891692	0.180585	36.7083	1.36931	0.146585	-0.750436	0.452992	0.736824
NONHSAG008169	-1.78679	1.50685	1.90722	-0.0697708	0.133462	1.28382	0.96979	0.133414	0.197653	0.843316	0.939084
NONHSAG008170	-2.97358	-390.259	3.11688	-0.997818	0.200719	19038.8	1.47625	0.149927	-0.716136	0.473907	0.748381
NONHSAG008174	-0.345732	-1.33548	1.17185	-0.439641	0.0968775	1.22294	0.781103	0.136555	-0.516314	0.605635	0.82574
NONHSAG008186	0.0629623	-0.571429	-0.588474	-0.35127	0.0955017	1.04082	0.695525	0.13539	-0.739972	0.459317	0.739543
NONHSAG008203	-0.182596	-2.35311	1.33015	-0.348494	0.0958515	1.69214	0.814108	0.135357	-0.344026	0.730827	0.886617
NONHSAG008220	1.44352	0.606812	0.902416	0.213739	0.120261	1.04603	0.73453	0.134095	3.62214	0.000292171	0.00623088
NONHSAG008224	1.39422	0.665412	-0.781688	0.0605556	0.118596	1.05535	0.717586	0.133394	1.18289	0.236853	0.531732
NONHSAG008229	0.741637	-0.168648	0.663792	0.378112	0.102002	1.00356	0.703385	0.135716	2.44742	0.0143882	0.089084
NONHSAG008233	-0.0783539	-0.732383	1.13691	0.10161	0.0955276	1.06705	0.774381	0.133505	0.205368	0.837285	0.936956
NONHSAG008236	0.867022	-0.604515	0.300367	0.193331	0.104404	1.04568	0.674185	0.133956	2.17836	0.0293791	0.145248
NONHSAG008247	-0.339355	-0.206942	0.0244085	0.0420765	0.0968255	1.00535	0.666716	0.133363	-0.745041	0.456247	0.737682
NONHSAG008250	0.235127	0.642772	0.893662	-0.448383	0.0961127	1.05164	0.733219	0.136684	0.222507	0.823919	0.930132
NONHSAG008346	0.678813	0.20967	-0.595706	0.23283	0.10094	1.0055	0.696239	0.134237	1.75625	0.0790456	0.272255
NONHSAG008358	1.94447	0.128205	0.301442	0.51793	0.140466	1.00205	0.674239	0.137804	2.74331	0.00608238	0.0482214
NONHSAG008377	1.51007	1.08875	4.10374	0.213455	0.122601	1.14817	2.07006	0.134093	1.7843	0.0743746	0.262862
NONHSAG008382	0.543474	-0.18219	-0.33441	-0.256984	0.0989708	1.00415	0.675986	0.134434	0.648958	0.516366	0.778506
NONHSAG008389	2.66541	0.538973	-2.19572	0.441581	0.180031	1.03631	1.06843	0.136583	0.500933	0.616419	0.832809
NONHSAG008404	1.38208	0.908656	1.07311	0.791151	0.118194	1.10321	0.76263	0.143765	4.62627	3.72303e-06	0.000322303
NONHSAG008407	0.852158	0.806284	1.92649	0.0553289	0.104099	1.08126	0.975947	0.133384	2.44376	0.0145351	0.0898533
NONHSAG008413	-0.928933	-0.58443	1.49953	-0.246835	0.105727	1.04269	0.854049	0.134349	-0.464957	0.641962	0.84627
NONHSAG008427	1.53447	0.571429	-0.400517	1.75582	0.123486	1.04082	0.680035	0.184715	2.43388	0.014938	0.0913473
NONHSAG008444	-0.354933	-2.17567	1.35441	-0.32739	0.0969543	1.59169	0.819535	0.13512	-0.389852	0.696646	0.87154
NONHSAG008470	0.957459	0.360451	0.368347	0.223528	0.106368	1.01624	0.677973	0.134166	2.63165	0.00849705	0.0606932
NONHSAG008476	0.580955	0.618756	-1.84704	0.117534	0.0994725	1.04786	0.950963	0.133564	0.0283885	0.977352	0.99225
NONHSAG008477	0.918175	2.03095	0.618858	0.0673222	0.105491	1.51559	0.698582	0.133409	2.15711	0.0309975	0.150201
NONHSAG008478	1.77304	-0.242289	0.455543	0.758187	0.132879	1.00734	0.68396	0.142914	2.75683	0.00583639	0.0468661
NONHSAG008479	1.87323	0.672854	0.724851	0.287645	0.137228	1.05659	0.710451	0.134712	4.22252	2.41588e-05	0.0011143
NONHSAG008480	-0.26927	-0.435842	1.45454	0.0373395	0.0963177	1.02374	0.842974	0.133357	0.0963521	0.923241	0.970888
NONHSAG008481	-1.31618	-3.5841	2.54269	-1.49679	0.116078	2.60572	1.20544	0.170673	-0.708959	0.47835	0.751368
NONHSAG008483	-0.806094	-0.740331	0.551365	-0.340218	0.10319	1.06851	0.692	0.135262	-2.31716	0.0204951	0.113915
NONHSAG008487	-0.759275	-0.319957	3.75069	-0.208789	0.102318	1.0128	1.83897	0.13406	0.370887	0.710722	0.877526
NONHSAG008498	1.31552	-0.178901	0.936021	0.252989	0.116057	1.004	0.739678	0.1344	3.33437	0.000854915	0.0131271
NONHSAG008532	3.43049	2.95928	-1.14008	0.82021	0.235553	2.09467	0.774982	0.144546	1.41899	0.155903	0.414502
NONHSAG008540	0.932659	0.164763	-0.183135	0.44735	0.10581	1.00339	0.669462	0.136669	2.72954	0.00634228	0.0495938
NONHSAG008543	0.869478	-0.8326	0.733331	-0.486394	0.104454	1.08665	0.711481	0.137276	0.523723	0.600471	0.82378
NONHSAG008547	1.15592	0.520568	0.933892	0.179527	0.111361	1.03387	0.739346	0.133871	3.11322	0.00185059	0.0216966
NONHSAG008552	2.87727	7.44045	-1.37085	1.05009	0.19401	7.92004	0.823269	0.151712	1.09989	0.271382	0.573919
NONHSAG008563	-0.966636	-1.94017	1.9336	-0.025279	0.106578	1.47053	0.978235	0.133344	-0.29996	0.764208	0.9024
NONHSAG008574	1.51255	-6.32616	6.55981	0.55224	0.12269	6.00254	4.25259	0.138416	0.264842	0.791131	0.915241
NONHSAG008576	0.0683505	-0.71612	1.55196	-0.669622	0.0955102	1.0641	0.867381	0.140807	-0.0940917	0.925036	0.971416
NONHSAG008589	0.594583	1.26835	-0.953068	0.0185311	0.0996632	1.20109	0.742362	0.133339	0.545726	0.585254	0.815977
NONHSAG008595	1.13418	-0.413663	-0.415303	0.466376	0.110768	1.02139	0.68104	0.136958	2.07412	0.0380684	0.17082
NONHSAG008599	3.79716	-1.04017	-1.40028	0.0107206	0.267102	1.13524	0.830065	0.133335	0.366004	0.714362	0.879169
NONHSAG008601	1.59057	-0.151047	-0.412662	0.175083	0.125573	1.00285	0.680858	0.133844	1.39435	0.163212	0.427614
NONHSAG008617	0.641397	0.613581	0.990453	0.436072	0.100352	1.04706	0.748416	0.136503	2.59776	0.00938345	0.064996
NONHSAG008624	1.0191	1.36455	0.551686	-0.099579	0.107818	1.23275	0.69203	0.133499	2.43276	0.0149844	0.091584
NONHSAG008626	0.963464	-1.19087	0.696111	0.792802	0.106505	1.17727	0.707048	0.143809	1.26635	0.205388	0.488727
NONHSAG008670	1.06342	2.18316	-1.35447	0.991676	0.108917	1.59577	0.819549	0.149724	0.970929	0.331584	0.637249
NONHSAG008675	2.71524	4.98268	1.58539	1.24785	0.183223	4.10339	0.876121	0.159285	2.91529	0.0035536	0.0336687
NONHSAG008681	1.97326	-3.431	-4.35586	0.118429	0.141809	2.47147	2.24779	0.133567	-0.756641	0.449265	0.735687
NONHSAG008684	1.14398	0.386063	-0.491829	-0.0127603	0.111034	1.01863	0.686825	0.133336	2.26773	0.0233456	0.124357
NONHSAG008695	-0.150617	-1.06774	2.01452	-0.232529	0.0957246	1.14251	1.00486	0.134234	0.105598	0.915902	0.968571
NONHSAG008698	-0.123973	-1.89088	0.672996	-0.0260395	0.0956375	1.44693	0.70441	0.133345	-0.308605	0.757622	0.899392
NONHSAG008703	1.06843	-0.151218	-0.0791878	0.0201181	0.109044	1.00286	0.667189	0.13334	2.21098	0.0270369	0.137495
NONHSAG008723	0.441206	-0.144078	0.971654	0.411716	0.097772	1.00259	0.745343	0.136158	1.94888	0.0513095	0.206907
NONHSAG008736	0.586295	0.516591	0.472157	-0.244163	0.0995467	1.03336	0.685244	0.134327	1.17882	0.238469	0.533117
NONHSAG008743	-0.692058	-0.824386	-0.784833	-0.0682816	0.101156	1.08495	0.717997	0.133411	-2.07441	0.0380414	0.170798
NONHSAG008745	1.68777	-0.502589	-0.428114	0.662663	0.129366	1.03157	0.68194	0.140652	1.29377	0.195745	0.47635
NONHSAG008756	1.19929	0.45286	0.456796	0.301078	0.112577	1.02564	0.684055	0.134844	3.23327	0.0012238	0.0165491
NONHSAG008759	0.960329	0.345072	0.0449001	0.527172	0.106434	1.01488	0.666835	0.137965	3.02979	0.00244723	0.0261889
NONHSAG008765	0.744886	-0.638495	-0.43011	0.175736	0.10206	1.05096	0.682083	0.133848	1.66179	0.0965551	0.308922
NONHSAG008786	0.943849	-0.720071	-1.45403	-0.00842352	0.10606	1.06481	0.842851	0.133335	-0.00606815	0.995158	0.998522
NONHSAG008787	1.56949	0.182037	0.844968	0.764123	0.12478	1.00414	0.726164	0.143065	4.62128	3.81387e-06	0.000324179
NONHSAG008790	0.950555	-0.915956	-0.787999	0.12816	0.106211	1.10487	0.718412	0.133607	0.574533	0.565607	0.80507
NONHSAG008792	2.53551	-1.24994	0.119583	-0.0357418	0.171988	1.19529	0.667858	0.133355	0.638521	0.523134	0.781324
NONHSAG008797	-0.222564	-0.571429	-0.933747	-0.0824217	0.0960442	1.04082	0.739324	0.133447	-1.05569	0.291111	0.598517
NONHSAG008825	2.98224	-0.425313	0.0793438	0.252352	0.201333	1.02261	0.667191	0.134395	1.1123	0.266008	0.567599
NONHSAG008829	0.502909	-1.00098	0.91388	-0.351585	0.0984655	1.12525	0.736265	0.135394	0.291744	0.770483	0.904887
NONHSAG008835	2.40561	-0.261773	-2.48804	0.256972	0.164347	1.00857	1.18253	0.134434	0.143844	0.885624	0.957378
NONHSAG008841	1.3029	-0.081789	-0.621581	0.426443	0.115664	1.00084	0.698864	0.136364	1.69753	0.0895967	0.294938
NONHSAG008843	0.0119112	-0.807151	1.29318	0.065155	0.0954562	1.08144	0.806026	0.133404	0.309834	0.756688	0.899257
NONHSAG008845	1.63238	-0.429671	-0.817391	0.230264	0.127177	1.02308	0.722344	0.134217	0.776052	0.437718	0.728394
NONHSAG008846	0.997834	0.0826398	1.09921	-0.0649696	0.107308	1.00085	0.767354	0.133404	2.36185	0.0181839	0.104806
NONHSAG008850	0.744428	-1.2237	1.41714	0.354692	0.102052	1.18718	0.834023	0.13543	0.860071	0.38975	0.689977
NONHSAG008856	0.556213	0.838664	0.777576	0.580915	0.0991376	1.08792	0.717052	0.138958	2.63082	0.00851781	0.0606957
NONHSAG008859	1.41328	0.791024	0.451094	0.458945	0.119233	1.07821	0.683624	0.136844	3.90357	9.47847e-05	0.00284833
NONHSAG008876	0.88895	-4.03967	0.237218	-0.109309	0.104862	3.03987	0.671356	0.133532	-0.362592	0.71691	0.879871
NONHSAG008880	-0.241227	-1.07887	1.28837	0.0774595	0.0961473	1.14549	0.804991	0.133433	0.0151398	0.987921	0.995783
NONHSAG008914	1.95451	-0.956941	-0.142677	0.394407	0.140932	1.11447	0.668363	0.135926	0.90948	0.363097	0.668035
NONHSAG008921	2.31951	0.141436	-0.930603	0.801535	0.159503	1.0025	0.738835	0.144041	1.13416	0.256726	0.55558
NONHSAG008928	-0.739806	-2.9758	0.904809	-0.801179	0.10197	2.10692	0.73489	0.144031	-0.933285	0.350673	0.656667
NONHSAG008937	0.622287	-0.0589375	2.51224	-0.762633	0.100065	1.00043	1.19261	0.143027	0.595957	0.551204	0.797576
NONHSAG008942	0.670398	0.584784	0.0713925	0.0330042	0.100805	1.04275	0.667091	0.133351	1.69698	0.089701	0.294966
NONHSAG008944	-0.0642414	0.542628	0.309145	-0.218883	0.0955037	1.03681	0.674631	0.134132	-0.29309	0.769454	0.904167
NONHSAG008951	-0.417719	-1.5563	0.880413	-0.593252	0.0975318	1.30276	0.731261	0.139199	-0.870186	0.384199	0.686212
NONHSAG008952	1.93476	-0.729508	0.765855	0.136047	0.140018	1.06652	0.715544	0.133642	1.31724	0.187757	0.464032
NONHSAG008955	0.519549	1.39937	-0.0726758	0.740866	0.098668	1.24478	0.667107	0.142481	2.6028	0.00924666	0.064374
NONHSAG008956	1.32716	-0.494728	-0.399689	0.186325	0.116423	1.03059	0.679979	0.133912	1.33345	0.182384	0.45644
NONHSAG008966	1.64822	-2.29271	-0.0842313	-0.0899096	0.127795	1.65706	0.667258	0.133468	0.0633735	0.949469	0.981472
NONHSAG008978	2.31507	0.489417	0.285598	0.607924	0.159259	1.02994	0.673464	0.139493	2.61665	0.00887974	0.0623603
NONHSAG008994	-0.0427475	0.74553	-0.137578	0.165746	0.0954763	1.06948	0.668244	0.133791	0.284055	0.776368	0.908077
NONHSAG008996	0.466043	-1.05778	0.772621	0.0175911	0.0980402	1.13986	0.716412	0.133338	0.707698	0.479133	0.751894
NONHSAG008997	0.289826	-0.476592	0.404182	0.191679	0.0964545	1.02839	0.68028	0.133946	1.01414	0.310516	0.617119
NONHSAG009002	2.0933	-0.768082	-2.60621	0.48948	0.14762	1.07374	1.23269	0.137327	-0.00106327	0.999152	0.999843
NONHSAG009011	-1.04712	0.445561	0.939197	0.443088	0.108508	1.02482	0.740174	0.136605	-0.19406	0.846129	0.939735
NONHSAG009022	1.01627	-0.842782	0.0567983	0.279365	0.10775	1.08879	0.666936	0.134634	1.69792	0.0895226	0.294775
NONHSAG009029	1.1307	0.22057	1.39412	0.284596	0.110675	1.00608	0.828631	0.134683	3.29438	0.000986405	0.0144877
NONHSAG009030	1.11999	0.220246	-4.45816	0.564256	0.110388	1.00606	2.32294	0.13864	-0.297277	0.766255	0.902676
NONHSAG009036	0.420362	-0.866566	0.220607	0.104678	0.0975582	1.09387	0.670722	0.133516	1.03146	0.302324	0.609972
NONHSAG009077	1.57707	1.1061	1.3066	0.681747	0.125063	1.15293	0.808934	0.14108	4.82828	1.37715e-06	0.000174342
NONHSAG009078	0.0250066	0.732103	0.150489	0.381677	0.095462	1.067	0.668554	0.135761	0.88493	0.376195	0.679732
NONHSAG009080	2.10877	0.503964	0.96531	0.349601	0.148394	1.03175	0.744319	0.13537	3.48058	0.00050032	0.00910369
NONHSAG009082	3.15611	0.769151	1.11067	0.304728	0.214038	1.07395	0.769465	0.134881	2.30002	0.0214471	0.117722
NONHSAG009083	-0.249372	0.0924748	2.52811	0.0121357	0.0961949	1.00107	1.19928	0.133336	0.590879	0.554602	0.799486
NONHSAG009103	-0.629633	-1.72185	1.69381	-0.0753662	0.100174	1.3706	0.90575	0.133428	-0.244184	0.807088	0.923229
NONHSAG009105	-0.22706	-1.81591	0.637279	-0.272738	0.0960683	1.41219	0.70051	0.134573	-0.584354	0.558982	0.801819
NONHSAG009108	-0.183171	-1.54793	-0.356986	0.18023	0.095854	1.29951	0.677287	0.133875	-0.505548	0.613174	0.831435
NONHSAG009121	-0.644802	0.0753473	0.916921	-0.0307209	0.100404	1.00071	0.736729	0.133349	-1.19794	0.230942	0.524267
NONHSAG009130	1.21615	0.364751	0.550009	0.597364	0.113062	1.01663	0.691876	0.139281	3.77098	0.000162611	0.00410842
NONHSAG009164	1.55268	0.503407	0.430226	0.00799087	0.124155	1.03168	0.682091	0.133334	3.22642	0.00125351	0.0167981
NONHSAG009166	0.562787	0.708031	0.264354	0.262954	0.0992251	1.06266	0.67249	0.134486	1.94518	0.0517535	0.208134
NONHSAG009167	1.06608	-1.35041	0.852238	-0.00686016	0.108985	1.22795	0.727193	0.133334	0.658081	0.510486	0.774549
NONHSAG009170	0.726329	0.522106	-0.552386	0.017296	0.101735	1.03407	0.692094	0.133338	1.57005	0.116403	0.347514
NONHSAG009180	1.30715	-0.208377	-0.472908	0.795384	0.115796	1.00543	0.685304	0.143877	1.97261	0.0485402	0.200148
NONHSAG009210	0.233705	0.169718	-0.320986	-0.0469881	0.0961048	1.0036	0.675253	0.13337	0.392783	0.69448	0.870559
NONHSAG009217	2.7801	1.14122	-0.474453	0.58683	0.187466	1.1628	0.685425	0.139073	1.65721	0.0974774	0.310321
NONHSAG009222	1.669	0.74805	0.651129	0.273184	0.128616	1.06995	0.701997	0.134577	3.96876	7.22478e-05	0.00239484
NONHSAG009225	0.430136	0.607884	1.13914	-0.322796	0.0976571	1.04619	0.774803	0.13507	0.911692	0.361931	0.666715
NONHSAG009228	1.02191	0.244556	0.918103	0.440518	0.107887	1.00748	0.736909	0.136568	3.25964	0.00111553	0.015727
NONHSAG009231	0.988527	1.43427	-2.13919	-0.312733	0.107088	1.25714	1.04801	0.134963	0.0512895	0.959095	0.985177
NONHSAG009234	0.136835	0.351987	0.727008	0.193178	0.0956774	1.01549	0.710712	0.133955	0.941264	0.34657	0.652781
NONHSAG009260	-0.276626	0.66069	0.426221	-0.616338	0.0963655	1.05456	0.681805	0.139665	-1.3504	0.176888	0.448534
NONHSAG009263	1.13288	1.39181	0.910058	0.638824	0.110733	1.24214	0.735684	0.140135	4.00489	6.20463e-05	0.00216024
NONHSAG009267	0.174498	-0.931663	0.0701708	-0.1371	0.095817	1.1085	0.667077	0.133647	0.0133173	0.989375	0.996492
NONHSAG009275	-0.134145	-1.38294	2.04602	-0.0549657	0.0956688	1.23907	1.01552	0.133384	0.135824	0.891961	0.960052
NONHSAG009279	0.770585	1.12436	-0.300645	-0.0936518	0.102524	1.15802	0.674199	0.13348	1.65816	0.0972857	0.310043
NONHSAG009283	0.769906	-1.92312	1.0069	0.0263904	0.102511	1.4623	0.751155	0.133345	0.27073	0.786599	0.912934
NONHSAG009285	0.136178	-0.0755675	0.814707	-0.264322	0.0956753	1.00071	0.721979	0.134498	0.113497	0.909637	0.965413
NONHSAG009308	1.94034	-1.5647	0.647307	0.218465	0.140275	1.30604	0.701584	0.134129	0.729897	0.465453	0.743802
NONHSAG009309	-1.8159	-1.40582	7.31437	-0.551457	0.13471	1.24704	5.125	0.138402	0.247868	0.804236	0.921384
NONHSAG009342	0.419884	0.593795	1.25073	0.570778	0.0975534	1.04407	0.797027	0.138763	2.38	0.0173127	0.101388
NONHSAG009347	0.0641187	0.637404	-1.99893	0.084167	0.0955035	1.05079	0.999642	0.133451	-0.333328	0.738887	0.890908
NONHSAG009364	0.320112	3.10328	1.98182	0.684331	0.0966744	2.2038	0.993968	0.141138	1.85467	0.0636439	0.237974
NONHSAG009368	1.7887	0.380485	1.06019	0.543554	0.133543	1.0181	0.760333	0.138258	4.62839	3.68518e-06	0.000322303
NONHSAG009372	1.05644	6.83761	1.90088	1.14605	0.108741	6.84411	0.96778	0.155224	1.60352	0.10882	0.333237
NONHSAG009373	-0.0887072	-0.0401416	1.6988	0.185822	0.0955482	1.0002	0.90716	0.133909	0.614853	0.538652	0.789696
NONHSAG009374	1.5249	3.94256	0.663221	0.897694	0.123137	2.94297	0.703322	0.146764	2.03476	0.0418749	0.181662
NONHSAG009376	1.62938	4.16641	-1.16388	0.302439	0.12706	3.16987	0.779552	0.134858	0.878313	0.379774	0.682288
NONHSAG009396	0.200914	-0.629784	3.09013	-0.530094	0.0959351	1.04958	1.46241	0.138017	0.422685	0.672525	0.860318
NONHSAG009399	-0.576872	-2.78086	2.51809	-0.179848	0.0994162	1.96664	1.19506	0.133872	-0.181626	0.855877	0.94364
NONHSAG009408	0.771952	-0.429363	0.990801	-0.196632	0.102549	1.02304	0.748474	0.133978	1.57589	0.115052	0.345037
NONHSAG009411	0.129565	-0.336207	0.591398	-0.164167	0.0956544	1.01413	0.695813	0.133783	0.143152	0.886171	0.957449
NONHSAG009413	0.566625	0.821175	0.555504	0.231077	0.0992767	1.08429	0.692382	0.134223	2.01552	0.0438506	0.187638
NONHSAG009415	0.930922	4.09081	1.44887	0.103864	0.105771	3.09184	0.841603	0.133513	1.48958	0.136335	0.382845
NONHSAG009423	1.38213	0.941862	2.25285	0.44637	0.118196	1.11089	1.08961	0.136654	4.26134	2.03203e-05	0.000983722
NONHSAG009424	0.80404	-0.014494	1.08218	0.701702	0.103151	1.00003	0.764259	0.14154	3.24133	0.00118975	0.0163677
NONHSAG009457	0.0153313	-0.0551691	-1.27712	-0.128357	0.0954573	1.00038	0.802587	0.133608	-0.544257	0.586265	0.816463
NONHSAG009507	0.452033	0.0931851	0.164509	0.543259	0.0978871	1.00109	0.668922	0.138252	1.9899	0.0466016	0.195199
NONHSAG009520	0.35312	0.0709508	1.18011	0.326038	0.096939	1.00063	0.782721	0.135105	1.70737	0.0877531	0.291124
NONHSAG009530	0.532429	-0.0597813	1.14932	0.105473	0.0988293	1.00045	0.776744	0.133519	1.70326	0.0885188	0.292848
NONHSAG009535	-0.0783648	-3.93392	1.50957	-0.260136	0.0955277	2.93446	0.856567	0.134461	-0.369615	0.711669	0.877905
NONHSAG009552	-0.222564	0.508687	-0.0291062	0.162883	0.0960442	1.03235	0.666737	0.133776	-0.144208	0.885336	0.957251
NONHSAG009572	1.61899	0.639979	0.106803	0.377253	0.126658	1.0512	0.667617	0.135705	3.88029	0.000104332	0.00303557
NONHSAG009576	2.26691	1.17604	-1.29979	0.846026	0.156632	1.17288	0.807455	0.145263	1.1757	0.239715	0.534835
NONHSAG009596	0.409125	1.21839	0.209795	-0.566085	0.0974472	1.18556	0.670334	0.138674	0.303985	0.76114	0.901247
NONHSAG009613	0.284446	2.78679	0.992886	-0.127982	0.0964178	1.97077	0.748818	0.133606	1.01219	0.311447	0.61778
NONHSAG009629	0.745035	-0.303531	0.292866	0.710617	0.102063	1.01152	0.673814	0.14175	2.83152	0.00463268	0.0403284
NONHSAG009636	1.66398	0.653666	-2.69694	0.0807228	0.128417	1.05341	1.27279	0.133442	0.0923406	0.926427	0.971982
NONHSAG009640	0.473703	-0.47623	0.742849	0.182776	0.0981259	1.02835	0.712652	0.13389	1.5129	0.130305	0.372734
NONHSAG009641	0.301784	0.259657	1.17361	-0.18355	0.0965388	1.00843	0.781446	0.133895	0.783943	0.433073	0.725624
NONHSAG009643	-0.00129965	-0.319918	-0.773999	0.0225685	0.0954546	1.01279	0.71659	0.133342	-0.274898	0.783394	0.911725
NONHSAG009688	0.264339	0.396333	-1.11378	0.45302	0.0962864	1.01963	0.770042	0.136754	0.849285	0.395723	0.695892
NONHSAG009706	-0.240396	-1.40508	1.10866	-0.0553475	0.0961425	1.24678	0.769094	0.133384	-0.19649	0.844227	0.939433
NONHSAG009710	0.60602	-0.614997	1.13134	-0.116963	0.0998267	1.04728	0.773327	0.133561	1.02202	0.306773	0.61366
NONHSAG009716	0.428111	0.0868447	-0.335656	0.0693688	0.0976364	1.00094	0.676055	0.133414	0.999726	0.317443	0.622771
NONHSAG009722	2.0607	-0.218861	-0.607473	0.355482	0.146008	1.00599	0.697419	0.135439	1.04424	0.296373	0.604635
NONHSAG009728	1.74064	0.0470172	0.615725	-0.146396	0.131524	1.00028	0.69826	0.133691	1.88235	0.0597885	0.22885
NONHSAG009729	-0.853498	-0.278251	-1.30634	-0.516227	0.104127	1.00968	0.808878	0.137775	-3.16641	0.00154333	0.0192882
NONHSAG009739	0.700584	-0.51399	0.110337	-0.302768	0.101298	1.03302	0.667681	0.134861	0.976231	0.32895	0.634133
NONHSAG009740	1.07622	-0.972039	0.339387	-0.341973	0.109243	1.11811	0.676265	0.135282	0.632835	0.526841	0.783732
NONHSAG009758	0.751628	0.500929	1.76205	-0.149609	0.10218	1.03137	0.9254	0.133706	1.61516	0.106276	0.328662
NONHSAG009759	1.39093	0.766417	0.38419	0.44527	0.118487	1.07342	0.678967	0.136638	3.81946	0.000133742	0.00355252
NONHSAG009763	-0.898027	-3.04569	1.44249	-0.228881	0.105055	2.15953	0.840064	0.134206	-0.569959	0.568705	0.806309
NONHSAG009768	1.07428	0.735771	0.0383339	0.175205	0.109194	1.06767	0.666789	0.133845	2.72395	0.00645055	0.0502695
NONHSAG009775	-0.91448	-0.502255	2.89194	0.00689765	0.10541	1.03153	1.36361	0.133334	0.221088	0.825024	0.930544
NONHSAG009782	-0.736447	-0.828457	0.409531	-0.0452583	0.101911	1.08579	0.680643	0.133367	-1.74089	0.0817028	0.277275
NONHSAG009789	1.04773	-0.219344	-0.370056	0.151115	0.108523	1.00601	0.678078	0.133714	2.28919	0.0220685	0.119751
NONHSAG009790	2.23638	0.0483948	-0.928534	-0.156254	0.154995	1.00029	0.738515	0.13374	0.642733	0.520397	0.780164
NONHSAG009791	0.31331	-8.10457	0.772795	-0.248399	0.0966232	9.21051	0.716434	0.134362	-0.576627	0.564191	0.804174
NONHSAG009792	0.804569	0.00955841	-0.451219	0.102212	0.103161	1.00001	0.683633	0.133507	1.78553	0.0741746	0.262595
NONHSAG009793	0.0798557	-4.91091	0.768534	0.10451	0.0955305	4.01463	0.715887	0.133515	-0.456009	0.648384	0.849099
NONHSAG009794	1.67002	0.411318	1.00488	0.200682	0.128657	1.02115	0.750815	0.134005	3.87202	0.000107936	0.00310251
NONHSAG009800	1.01822	0.147261	0.516626	-0.0722613	0.107797	1.00271	0.688909	0.13342	2.23554	0.0253819	0.131291
NONHSAG009822	0.40809	-0.454941	0.0282656	0.147198	0.0974371	1.02587	0.666733	0.133694	1.08714	0.276977	0.580798
NONHSAG009826	-0.0297148	-4.71529	1.67273	-0.579776	0.0954651	3.77925	0.899836	0.138936	-0.44665	0.655128	0.853159
NONHSAG009829	-1.87681	-2.29711	3.35225	-0.491573	0.137388	1.65959	1.60313	0.137361	-0.328792	0.742313	0.892636
NONHSAG009830	-1.40187	-0.809958	1.29386	-0.0935831	0.11885	1.082	0.806173	0.133479	-0.679909	0.496562	0.764831
NONHSAG009834	-0.673834	-0.278685	1.20356	-0.375065	0.10086	1.00971	0.787381	0.135678	-0.836306	0.402983	0.703935
NONHSAG009851	0.611204	0.384079	8.38809	0.108954	0.0999018	1.01844	6.53	0.133531	0.953926	0.340121	0.646712
NONHSAG009874	1.12182	1.04724	1.16763	0.541945	0.110436	1.13709	0.78028	0.138228	3.84041	0.000122828	0.00338345
NONHSAG009878	1.60767	2.2435	0.501849	1.69358	0.126224	1.62916	0.687654	0.181137	6.14289	8.10334e-10	1.37757e-06
NONHSAG009880	-0.369867	0.16166	0.632097	0.0679215	0.0970831	1.00327	0.699962	0.13341	-0.49735	0.618942	0.833269
NONHSAG009884	0.238246	1.73352	8.23799	-0.148496	0.0961303	1.37564	6.32205	0.133701	1.05327	0.292217	0.600066
NONHSAG009915	1.3619	0.713143	-0.438874	0.564688	0.117535	1.06357	0.682718	0.138648	2.9954	0.00274085	0.0282679
NONHSAG009933	-0.475592	-6.53874	1.29072	-0.318757	0.0981473	6.34439	0.805498	0.135027	-0.605623	0.544765	0.793866
NONHSAG009936	-3.49342	-2.91874	3.32901	-1.07203	0.24074	2.06488	1.59019	0.152488	-0.720404	0.471277	0.746959
NONHSAG009937	-2.50041	-1.01256	1.23618	-0.760519	0.169884	1.12816	0.794011	0.142973	-1.15665	0.247417	0.544026
NONHSAG009938	2.42994	2.15527	-0.552521	0.367406	0.165748	1.58065	0.692107	0.135583	1.54872	0.121449	0.35641
NONHSAG009940	0.233054	0.865675	0.90738	0.358437	0.0961011	1.09367	0.735278	0.135475	1.58438	0.113107	0.341184
NONHSAG009942	0.480312	1.84916	0.076545	0.458793	0.098201	1.42743	0.667155	0.136842	2.01767	0.0436257	0.187012
NONHSAG009956	-0.159985	-0.46571	0.752406	0.142775	0.0957593	1.02711	0.713843	0.133673	-0.000445035	0.999645	0.999898
NONHSAG009958	1.19292	-0.08451	0.0183899	0.213867	0.112396	1.00089	0.666695	0.134096	2.79857	0.00513293	0.0430154
NONHSAG009968	0.00848063	-0.249611	2.22559	-0.408073	0.0954554	1.00779	1.07944	0.136109	0.353857	0.723446	0.883147
NONHSAG009982	0.798251	0.618289	1.54272	0.207258	0.10304	1.04779	0.864998	0.134049	2.65734	0.00787608	0.0575858
NONHSAG009991	0.140503	0.401082	1.01371	0.239136	0.0956896	1.02011	0.752301	0.134286	1.11002	0.266989	0.568468
NONHSAG009993	2.75571	2.17792	-0.653801	0.317543	0.185859	1.59292	0.702288	0.135014	1.45197	0.14651	0.399941
NONHSAG009998	0.183845	-1.00436	2.9814	-0.578512	0.0958569	1.12609	1.40739	0.138911	0.296466	0.766874	0.903164
NONHSAG010007	-0.0747112	-1.43622	2.7623	-0.56076	0.095521	1.25784	1.30253	0.138574	0.0921087	0.926612	0.971982
NONHSAG010027	0.331494	-0.079055	0.828479	0.684943	0.0967627	1.00078	0.723865	0.141152	2.09989	0.0357385	0.164521
NONHSAG010047	-0.283474	-0.844623	1.21258	0.2452	0.0964112	1.08917	0.789195	0.134335	0.130524	0.896151	0.961605
NONHSAG010072	0.0135448	-0.414264	1.20822	0.0368835	0.0954567	1.02145	0.788316	0.133356	0.343696	0.731075	0.886617
NONHSAG010073	-2.32279	-1.74077	2.2844	-0.819065	0.159685	1.37878	1.10154	0.144514	-0.729409	0.465751	0.743802
NONHSAG010093	0.567106	-0.613447	0.946045	0.157254	0.0992832	1.04704	0.74125	0.133745	1.70078	0.0889836	0.293961
NONHSAG010095	-0.29335	-0.712516	1.33564	0.349644	0.096479	1.06346	0.815329	0.135371	0.28924	0.772398	0.905927
NONHSAG010105	0.390786	-1.10616	1.40923	-0.0752491	0.0972726	1.15295	0.832162	0.133428	0.419376	0.674941	0.861319
NONHSAG010108	0.0200672	-1.13471	1.79513	-0.0921854	0.0954593	1.16094	0.935208	0.133475	0.207041	0.835978	0.93656
NONHSAG010109	0.621102	-1.91698	-0.365271	-0.174068	0.100047	1.45935	0.677785	0.133838	-0.259636	0.795145	0.916929
NONHSAG010126	0.71076	-9.58902	-0.261733	-0.255301	0.101469	12.4937	0.672375	0.13442	-0.673914	0.500366	0.768105
NONHSAG010134	2.22562	0.860557	1.24644	0.708477	0.154423	1.09257	0.796135	0.141699	5.49239	3.96526e-08	2.12854e-05
NONHSAG010146	-0.125092	-1.31146	6.26863	-0.516627	0.0956408	1.21499	3.94131	0.137782	0.444758	0.656495	0.85329
NONHSAG010149	-0.361806	1.57022	3.1191	-0.365699	0.0970129	1.3082	1.4774	0.135562	0.827129	0.408164	0.707997
NONHSAG010150	0.23444	-0.35246	1.94947	0.35919	0.0961089	1.01553	0.983368	0.135484	0.993307	0.32056	0.625287
NONHSAG010152	0.240184	-2.14363	0.646241	0.242577	0.0961413	1.57439	0.701469	0.134314	-0.0114872	0.990835	0.997055
NONHSAG010162	1.30959	-0.989681	0.404835	-0.222544	0.115871	1.12243	0.680324	0.134159	0.757987	0.448459	0.735228
NONHSAG010169	0.319467	-1.37905	1.83731	-0.17506	0.0966695	1.23772	0.947974	0.133844	0.26405	0.791741	0.915672
NONHSAG010185	-0.204213	-2.86609	5.67461	-0.514161	0.095951	2.02681	3.3501	0.137739	0.193439	0.846615	0.939806
NONHSAG010194	-0.285068	-3.77977	2.02604	-0.172954	0.096422	2.78583	1.00874	0.133832	-0.288042	0.773314	0.906363
NONHSAG010195	-1.00584	-16.8703	1.039	-0.870285	0.107499	36.5757	0.756627	0.145957	-0.769532	0.441578	0.731252
NONHSAG010200	0.825273	2.60371	0.876621	0.545247	0.103563	1.84741	0.730705	0.138288	2.4006	0.0163684	0.097474
NONHSAG010206	1.90033	0.743795	-0.538569	-0.0982502	0.138446	1.06915	0.690838	0.133494	1.18156	0.237381	0.532384
NONHSAG010225	0.986376	-1.26938	1.11046	0.137381	0.107037	1.20142	0.769428	0.133648	0.804652	0.42102	0.7173
NONHSAG010231	-0.575271	0.839712	-1.43356	-0.0114521	0.0993943	1.08814	0.837923	0.133336	-0.780347	0.435187	0.726536
NONHSAG010237	2.45751	-0.365875	-0.51982	0.685102	0.167352	1.01673	0.689184	0.141156	1.1028	0.270112	0.572658
NONHSAG010238	0.53412	-0.662038	-0.271286	0.382042	0.0988508	1.05479	0.6728	0.135766	1.6103	0.107332	0.33038
NONHSAG010251	-0.101567	-0.297179	0.195729	0.217523	0.0955774	1.01104	0.669859	0.134122	0.123414	0.901779	0.963541
NONHSAG010260	-1.49772	-3.32898	2.48675	-0.647963	0.122159	2.38526	1.18199	0.140331	-0.566004	0.571391	0.807084
NONHSAG010280	-0.337816	0.358742	1.47765	0.28964	0.0968131	1.01609	0.84862	0.134732	0.3215	0.747831	0.895291
NONHSAG010291	0.720293	2.19391	-0.750959	0.978719	0.101631	1.60165	0.713662	0.149298	1.23739	0.215941	0.503664
NONHSAG010301	0.838982	-0.174411	0.150667	0.00631722	0.103834	1.0038	0.668558	0.133334	1.84638	0.0648368	0.240597
NONHSAG010306	1.04487	0.768876	-2.8473	0.449545	0.108452	1.0739	1.34226	0.136702	0.0307519	0.975467	0.991503
NONHSAG010307	0.594176	2.56421	-0.138679	0.585443	0.0996575	1.8219	0.668269	0.139046	1.26396	0.206243	0.490171
NONHSAG010310	1.61975	0.167788	0.437732	0.728743	0.126688	1.00352	0.682634	0.142184	4.48913	7.15137e-06	0.000503558
NONHSAG010314	0.945452	-1.067	0.635069	-0.355308	0.106096	1.14231	0.700276	0.135437	0.524446	0.599968	0.82378
NONHSAG010319	1.97833	0.663826	-0.556139	0.644965	0.142047	1.05508	0.692441	0.140266	1.78723	0.073901	0.262168
NONHSAG010323	0.148349	-0.0624628	0.364466	0.160098	0.0957165	1.00049	0.677736	0.133761	0.713412	0.475591	0.749706
NONHSAG010327	1.78693	1.15313	-1.00846	1.02484	0.133468	1.16621	0.751416	0.150838	1.5143	0.129949	0.372357
NONHSAG010331	1.907	-0.299037	0.201439	0.378769	0.138748	1.01118	0.670048	0.135724	1.79278	0.073008	0.259885
NONHSAG010333	2.60323	-0.156221	-0.980124	1.02343	0.176131	1.00305	0.74672	0.15079	1.02154	0.306999	0.613791
NONHSAG010344	0.9932	-0.56364	-0.372724	0.478388	0.107198	1.03971	0.678244	0.137148	2.16142	0.0306627	0.14936
NONHSAG010346	0.837496	-0.666201	1.20588	0.209832	0.103805	1.05548	0.787845	0.134067	1.5572	0.119424	0.35273
NONHSAG010354	1.21725	0.660077	-0.349294	0.742355	0.113094	1.05446	0.676834	0.142518	3.76092	0.000169287	0.0042233
NONHSAG010366	1.34884	1.62817	-1.08434	0.960571	0.117114	1.33137	0.76465	0.148712	1.32914	0.183803	0.458832
NONHSAG010376	2.49815	1.92508	-0.817228	0.365595	0.169749	1.46324	0.722322	0.135561	1.36189	0.173231	0.443039
NONHSAG010402	2.10513	-1.10758	1.15871	0.514243	0.148211	1.15334	0.778551	0.137741	1.28509	0.198762	0.480515
NONHSAG010404	-0.327856	-1.01394	1.23543	-0.749268	0.0967342	1.12851	0.793857	0.14269	-0.662487	0.507659	0.772722
NONHSAG010405	0.439127	-0.909278	0.0446352	-0.0522251	0.0977502	1.10335	0.666833	0.133379	0.745171	0.456168	0.737682
NONHSAG010407	0.0907385	-0.0395593	2.41938	-0.0637609	0.0955526	1.0002	1.15445	0.133401	0.68796	0.491478	0.761417
NONHSAG010420	2.79855	0.741068	0.657657	0.348814	0.188692	1.06865	0.702709	0.135361	2.30715	0.0210465	0.116166
NONHSAG010421	0.150292	-0.31237	-0.479936	-0.130455	0.0957234	1.0122	0.685862	0.133617	-0.0918549	0.926813	0.971982
NONHSAG010430	0.889455	-0.76794	0.987039	0.273735	0.104873	1.07372	0.747854	0.134582	1.6579	0.0973382	0.310127
NONHSAG010436	-0.473702	-0.359968	2.00363	-0.58014	0.0981259	1.0162	1.00121	0.138943	-0.0764724	0.939043	0.977486
NONHSAG010437	-0.796131	-0.556589	2.53771	-0.351136	0.103	1.03872	1.20333	0.135388	0.0394064	0.968566	0.989181
NONHSAG010444	1.40099	0.71516	0.684974	0.0795339	0.118821	1.06393	0.705766	0.133439	3.28255	0.00102872	0.0148927
NONHSAG010449	2.00646	0.747616	2.84285	0.765894	0.143382	1.06987	1.34015	0.14311	3.33331	0.000858189	0.0131596
NONHSAG010453	3.96375	20.6768	-0.234132	1.46888	0.282494	54.4415	0.671235	0.169293	1.03705	0.29971	0.606763
NONHSAG010455	3.00397	3.67068	-0.174907	1.47928	0.202881	2.68424	0.669216	0.169805	2.25336	0.0242362	0.127053
NONHSAG010476	0.337015	-1.49805	0.923742	-0.355472	0.0968067	1.28052	0.737775	0.135439	-0.0441694	0.964769	0.987639
NONHSAG010481	0.668882	-0.319218	1.1978	0.271077	0.100781	1.01274	0.786227	0.134558	2.22634	0.0259913	0.133375
NONHSAG010497	-0.226457	0.381379	1.38752	0.683266	0.0960651	1.01818	0.827101	0.141114	1.02247	0.306557	0.61366
NONHSAG010501	1.70207	2.02425	3.21785	0.746951	0.129943	1.5122	1.52955	0.142632	3.85121	0.000117537	0.00329103
NONHSAG010502	0.157112	0.985762	-0.350161	0.389485	0.0957484	1.12147	0.676884	0.135862	1.08413	0.278309	0.582769
NONHSAG010510	-0.763687	-0.339024	1.86867	0.09738	0.102398	1.01437	0.957659	0.133491	0.070875	0.943497	0.978868
NONHSAG010513	-0.11736	-0.579974	3.59235	-0.673643	0.0956185	1.04205	1.74208	0.140897	0.346305	0.729114	0.885776
NONHSAG010522	1.65168	0.848066	1.46832	0.968196	0.127931	1.0899	0.846331	0.148957	5.37621	7.60687e-08	3.32126e-05
NONHSAG010524	-0.762338	-1.88294	1.38967	-0.370351	0.102373	1.44318	0.827598	0.135619	-0.572304	0.567116	0.806011
NONHSAG010525	-0.219283	-1.10296	1.2746	-0.723375	0.096027	1.15206	0.80205	0.142055	-0.529542	0.596429	0.822137
NONHSAG010528	0.135125	0.411189	0.54497	-0.00418742	0.0956719	1.02113	0.691416	0.133334	0.569724	0.568865	0.806309
NONHSAG010530	0.368655	-0.548053	1.31148	0.0824631	0.0970725	1.03755	0.809998	0.133447	0.984943	0.324652	0.629622
NONHSAG010543	2.20838	0.739264	-0.0594691	0.293736	0.153514	1.06831	0.666961	0.134771	2.00634	0.0448202	0.190622
NONHSAG010546	0.289727	-3.01449	2.3635	0.0469341	0.0964539	2.1359	1.13218	0.13337	0.0548984	0.956219	0.984676
NONHSAG010559	0.268476	0.751616	1.21435	0.16026	0.0963126	1.07062	0.789554	0.133761	1.39005	0.164514	0.43029
NONHSAG010564	2.79462	-0.654513	-2.50743	1.08751	0.18843	1.05355	1.1906	0.153045	0.303717	0.761343	0.901247
NONHSAG010568	1.58764	3.24598	-1.43441	0.655052	0.125462	2.31705	0.838126	0.140485	0.919115	0.358036	0.663235
NONHSAG010570	0.560689	-0.005919	1.06981	-0.0515579	0.0991971	1	0.762041	0.133378	1.49413	0.135142	0.380726
NONHSAG010572	-0.868066	0.0856505	0.733784	0.0674489	0.104425	1.00092	0.711537	0.133409	-1.51599	0.129523	0.371223
NONHSAG010574	1.66186	-0.0337297	1.16594	0.397455	0.128333	1.00014	0.779952	0.135966	3.38773	0.000704743	0.0114257
NONHSAG010580	2.85114	1.00713	-0.331526	1.27502	0.192228	1.12679	0.675826	0.160428	2.11251	0.0346423	0.161328
NONHSAG010642	0.112917	0.639016	0.309136	-0.216411	0.0956063	1.05104	0.67463	0.134114	0.140464	0.888293	0.958136
NONHSAG010669	-0.236075	-7.47665	1.10838	0.151578	0.096118	7.98754	0.769043	0.133716	-0.539191	0.589755	0.81846
NONHSAG010677	1.19734	3.65766	3.39035	0.000380946	0.112521	2.67231	1.62454	0.133333	1.9163	0.0553273	0.218084
NONHSAG010686	1.44868	2.36308	1.1916	0.802296	0.120439	1.69802	0.784992	0.144061	4.95808	7.11931e-07	0.000128363
NONHSAG010709	-0.38998	-5.55161	0.998802	-1.41102	0.0972651	4.85254	0.7498	0.166516	-0.856668	0.391628	0.691861
NONHSAG010716	2.97007	0.516656	-0.736057	1.00994	0.20047	1.03337	0.711815	0.150333	1.40599	0.159728	0.421828
NONHSAG010720	0.15519	-0.529891	-0.679951	0.637987	0.0957413	1.0351	0.705194	0.140117	1.05141	0.293069	0.600622
NONHSAG010723	0.959035	0.422213	1.07288	0.0834348	0.106404	1.02228	0.76259	0.133449	2.61627	0.00888975	0.0623604
NONHSAG010726	1.47596	0.84066	0.505256	0.14188	0.121389	1.08834	0.68794	0.133669	3.46245	0.000535284	0.00952636
NONHSAG010755	0.269564	0.0903822	0.4107	-0.332202	0.0963196	1.00102	0.680723	0.135173	0.229932	0.818145	0.927419
NONHSAG010762	0.267839	0.550355	1.69752	0.476504	0.0963086	1.03786	0.906797	0.137118	1.94867	0.0513346	0.206938
NONHSAG010771	0.520248	0.642524	2.39422	0.165369	0.0986767	1.0516	1.14436	0.133789	1.47318	0.140704	0.390242
NONHSAG010775	0.472405	0.811769	2.98237	0.150932	0.0981113	1.08237	1.40788	0.133713	1.34647	0.17815	0.450437
NONHSAG010777	1.41472	0.72272	0.647588	0.928609	0.119281	1.06529	0.701614	0.147705	4.71844	2.37656e-06	0.000233727
NONHSAG010792	0.769049	-0.743165	0.0263618	-0.276346	0.102495	1.06904	0.666725	0.134606	1.08242	0.279068	0.583554
NONHSAG010798	2.0293	1.01463	-1.98089	0.607129	0.144479	1.12869	0.993661	0.139477	0.648272	0.516809	0.778781
NONHSAG010820	0.262957	-0.218548	-0.0460259	0.291224	0.0962777	1.00597	0.666843	0.134747	1.02231	0.306637	0.61366
NONHSAG010836	0.513008	-0.941472	1.18373	0.659088	0.0985876	1.1108	0.783435	0.140573	1.27502	0.202301	0.486045
NONHSAG010868	0.581962	0.526656	0.618788	0.251531	0.0994865	1.03467	0.698575	0.134388	2.04402	0.0409515	0.178965
NONHSAG010877	1.24968	0.0595325	-0.952488	0.0805765	0.114046	1.00044	0.74227	0.133442	0.89719	0.369617	0.673369
NONHSAG010879	1.4	0.291818	0.436795	0.649738	0.118788	1.01064	0.682566	0.140369	4.08817	4.34797e-05	0.00169088
NONHSAG010892	0.237916	-1.00489	-0.406487	-0.806169	0.0961284	1.12623	0.680436	0.144165	-1.03798	0.29928	0.606695
NONHSAG010900	0.86175	3.14465	0.71519	0.299058	0.104295	2.2361	0.709291	0.134824	1.5435	0.122711	0.358873
NONHSAG010904	-1.01081	-1.71118	1.2773	-0.00308617	0.107618	1.36602	0.802625	0.133333	-0.541163	0.588395	0.817788
NONHSAG010910	1.24838	0.704372	0.476776	0.254382	0.114008	1.06202	0.68561	0.134412	3.29182	0.00099541	0.0145558
NONHSAG010925	1.24311	-0.320048	1.1293	0.281895	0.113851	1.0128	0.772943	0.134658	2.85624	0.00428695	0.0382648
NONHSAG010947	-0.869193	0.420578	1.63215	-0.00542378	0.104449	1.02211	0.888659	0.133334	0.0295303	0.976442	0.991946
NONHSAG010958	1.42996	1.51145	-0.273176	0.41097	0.119797	1.28556	0.672885	0.136148	2.34401	0.0190778	0.108729
NONHSAG010965	1.62291	2.71271	0.0211054	1.11998	0.12681	1.91985	0.666704	0.154239	2.54047	0.0110703	0.0738021
NONHSAG010967	0.171007	1.32459	-0.930884	1.28697	0.0958027	1.21932	0.738879	0.160938	0.981679	0.326258	0.630964
NONHSAG010970	1.31675	0.780859	-0.154554	0.362461	0.116095	1.07622	0.668657	0.135523	3.3813	0.000721429	0.0116241
NONHSAG010979	-0.218976	-0.83269	1.55475	0.326178	0.0960254	1.08667	0.868103	0.135107	0.354106	0.72326	0.883147
NONHSAG010980	-0.070566	-1.55833	3.40089	0.0308661	0.0955138	1.30355	1.6305	0.133349	0.332725	0.739342	0.891122
NONHSAG010982	1.29345	0.428613	1.28034	-0.282493	0.115371	1.02296	0.803273	0.134663	2.18954	0.0285574	0.142727
NONHSAG010985	0.257249	0.980975	1.20734	0.801669	0.0962424	1.12029	0.78814	0.144045	2.41118	0.015901	0.0954816
NONHSAG010986	0.939019	-0.0467435	0.218008	0.6912	0.105952	1.00027	0.670627	0.141296	3.21882	0.00128717	0.0171527
NONHSAG010989	0.411307	2.88476	0.747651	-0.0765121	0.0974685	2.04023	0.713248	0.133431	1.03378	0.301237	0.609025
NONHSAG010991	0.889084	8.1281	1.06295	0.640029	0.104865	9.25825	0.760823	0.140161	1.13105	0.258036	0.556641
NONHSAG010998	0.470488	0.400154	0.750688	0.449204	0.0980898	1.02002	0.713628	0.136696	2.13606	0.0326748	0.155765
NONHSAG010999	1.4761	-0.812346	0.205817	0.879178	0.121394	1.08249	0.670197	0.146216	1.64946	0.0990533	0.314043
NONHSAG011002	0.0416867	0.184607	0.491331	0.276633	0.0954752	1.00426	0.686784	0.134609	0.751603	0.45229	0.736784
NONHSAG011021	-0.747176	0.32609	1.21437	-0.0347708	0.102101	1.01329	0.789557	0.133353	-0.47761	0.632928	0.841923
NONHSAG011024	2.36509	-0.77924	-0.932294	0.0469843	0.162045	1.0759	0.739098	0.13337	0.446988	0.654884	0.853072
NONHSAG011036	1.69136	0.737674	1.50934	0.596598	0.12951	1.06802	0.856508	0.139265	4.80052	1.58256e-06	0.000191686
NONHSAG011040	-0.176176	0.0879642	1.39487	-0.121045	0.095824	1.00097	0.828805	0.133578	-0.0937758	0.925287	0.971494
NONHSAG011042	-0.136243	-1.34969	1.55501	0.00968032	0.0956755	1.22771	0.868173	0.133335	0.0685556	0.945343	0.979457
NONHSAG011058	0.370741	0.438501	-0.60678	0.575938	0.0970908	1.02404	0.697348	0.138862	1.68618	0.0917609	0.299248
NONHSAG011059	0.987007	0.101336	-0.678797	-0.174181	0.107052	1.00128	0.705064	0.133839	1.60458	0.108586	0.332722
NONHSAG011067	1.03974	-0.605559	1.21399	-0.044175	0.108324	1.04584	0.789482	0.133366	1.32178	0.186242	0.462013
NONHSAG011073	0.411694	0.290526	1.37439	0.468349	0.0974723	1.01055	0.824079	0.136989	2.15902	0.0308486	0.14974
NONHSAG011086	0.734307	-0.414168	0.993803	0.575364	0.101874	1.02144	0.74897	0.138851	2.79136	0.00524865	0.0435254
NONHSAG011089	1.5422	2.08518	-0.642091	0.175764	0.123769	1.5435	0.701023	0.133848	1.21817	0.223158	0.513156
NONHSAG011090	2.852	3.44072	-1.6213	1.69332	0.192287	2.47982	0.885718	0.181122	1.37854	0.168037	0.435273
NONHSAG011092	1.72097	1.24596	-0.91994	0.986429	0.130713	1.19405	0.737191	0.149551	1.61731	0.105812	0.327993
NONHSAG011093	0.946055	0.525678	-0.038942	0.50519	0.10611	1.03454	0.666793	0.137587	2.97856	0.00289607	0.0292309
NONHSAG011098	-0.446399	-0.773026	-0.672612	0.0884821	0.0978268	1.0747	0.704367	0.133464	-1.24445	0.213333	0.500525
NONHSAG011103	0.459657	1.17473	-0.542687	0.772662	0.0979698	1.1725	0.691209	0.143283	2.22484	0.0260917	0.13366
NONHSAG011104	1.50202	0.265821	-0.0356219	0.725652	0.122312	1.00883	0.666772	0.14211	4.18211	2.88812e-05	0.00126822
NONHSAG011105	0.46059	-0.025193	-0.97055	0.310069	0.0979801	1.00008	0.745164	0.134936	1.2694	0.204299	0.488113
NONHSAG011125	1.04425	-0.0213432	0.777807	-0.035854	0.108436	1.00006	0.717082	0.133355	2.38433	0.0171101	0.100643
NONHSAG011128	0.704747	0.578258	0.026233	0.257414	0.101367	1.0418	0.666724	0.134438	2.1283	0.033312	0.157745
NONHSAG011135	-0.108447	0.223531	1.62127	0.122583	0.0955946	1.00625	0.885711	0.133584	0.527258	0.598015	0.823178
NONHSAG011141	-0.983502	0.285312	0.973754	-0.137057	0.10697	1.01018	0.745683	0.133646	-0.90345	0.366287	0.671056
NONHSAG011144	1.21894	-0.772453	0.388739	0.262109	0.113143	1.07459	0.67926	0.134478	1.6989	0.0893378	0.294448
NONHSAG011147	0.0499458	-2.28501	-0.273519	-0.476631	0.0954842	1.65266	0.672901	0.13712	-0.924236	0.355364	0.660342
NONHSAG011161	0.29522	-1.1152	1.00301	0.0256327	0.0964921	1.15546	0.750502	0.133344	0.425818	0.670241	0.859376
NONHSAG011168	1.14097	-0.556236	-0.312189	-0.234329	0.110952	1.03867	0.674789	0.134248	1.05981	0.289229	0.597363
NONHSAG011179	0.249184	-0.81824	0.959801	0.577876	0.0961937	1.08369	0.743435	0.138899	1.32361	0.185631	0.461358
NONHSAG011185	-0.0447162	-6.11498	1.43347	0.0824014	0.0954783	5.67412	0.837903	0.133446	-0.427655	0.668903	0.858412
NONHSAG011193	-1.91078	-2.5791	3.03312	-0.960001	0.13892	1.83147	1.43332	0.148693	-0.534448	0.593031	0.820209
NONHSAG011210	0.747029	0.360464	0.423667	0.0838029	0.102098	1.01624	0.681624	0.13345	2.00794	0.0446495	0.190168
NONHSAG011211	-0.652749	0.591085	1.1573	0.21606	0.100527	1.04367	0.778279	0.134111	-0.270617	0.786686	0.912934
NONHSAG011218	0.721231	0.571429	-0.351661	-0.0489896	0.101647	1.04082	0.676972	0.133373	1.51969	0.128589	0.369795
NONHSAG011239	0.674174	-1.18689	-3.10371	0.383883	0.100865	1.17609	1.46942	0.135789	-0.618409	0.536306	0.788463
NONHSAG011241	0.727343	-0.693427	0.207217	-0.212728	0.101753	1.06011	0.670245	0.134088	1.17472	0.240106	0.535368
NONHSAG011245	2.37213	0.331098	-0.302033	0.575659	0.162443	1.0137	0.674269	0.138856	1.65656	0.0976076	0.310653
NONHSAG011257	-0.310386	-0.321084	0.459473	-0.00563026	0.0966014	1.01289	0.68426	0.133334	-0.643819	0.519693	0.779903
NONHSAG011271	1.8173	0.730122	0.599563	0.225482	0.134771	1.06663	0.696623	0.134181	4.0238	5.72668e-05	0.00205244
NONHSAG011272	0.928365	0.877157	-0.234346	0.828801	0.105715	1.09618	0.671243	0.144782	3.45256	0.000555299	0.00974641
NONHSAG011274	0.93346	-0.440838	-2.23741	-0.163309	0.105828	1.02429	1.08383	0.133778	-0.372619	0.709432	0.876933
NONHSAG011276	2.47443	1.29713	-2.79227	1.17384	0.168345	1.21032	1.3164	0.156298	0.595784	0.55132	0.797576
NONHSAG011285	2.11842	0.950156	-0.813411	0.513772	0.14888	1.11285	0.721803	0.137733	1.40106	0.161197	0.424391
NONHSAG011287	2.01814	0.789183	0.693808	0.721226	0.143941	1.07785	0.706781	0.142003	5.15018	2.60238e-07	6.589e-05
NONHSAG011291	1.35353	0.189215	-0.161717	-0.00584206	0.117264	1.00448	0.668846	0.133334	2.65965	0.00782208	0.0573523
NONHSAG011323	1.14415	0.642926	0.0210367	0.17219	0.111039	1.05167	0.666704	0.133827	2.81183	0.00492598	0.0419162
NONHSAG011325	1.67279	1.17617	-3.05745	1.07548	0.128767	1.17292	1.44567	0.152611	0.348523	0.727447	0.88554
NONHSAG011343	0.277289	-1.81687	0.9483	-0.0525345	0.0963699	1.41263	0.741606	0.133379	0.0265842	0.978791	0.992496
NONHSAG011350	-0.591119	-0.0651587	2.37452	-0.488538	0.0996143	1.00053	1.13653	0.137311	0.129979	0.896583	0.961808
NONHSAG011353	2.98938	0.837772	-0.204338	0.886658	0.20184	1.08773	0.670146	0.146436	1.90818	0.0563685	0.220726
NONHSAG011356	1.40743	-1.17514	-0.383738	-0.0879006	0.119036	1.17262	0.678938	0.133462	0.403771	0.686381	0.866766
NONHSAG011361	0.832595	0.364382	-0.777527	0.106198	0.103707	1.0166	0.717046	0.133521	1.8333	0.0667574	0.244695
NONHSAG011375	2.24348	-0.0481443	-0.544869	0.07395	0.155374	1.00029	0.691407	0.133424	0.966491	0.333799	0.640326
NONHSAG011381	1.10391	0.275105	-0.702986	-0.0326761	0.109962	1.00946	0.707849	0.133351	1.48434	0.137718	0.384586
NONHSAG011391	2.64127	1.13814	0.833353	0.840995	0.178506	1.16192	0.72454	0.145121	4.14721	3.36553e-05	0.00142693
NONHSAG011392	0.605176	-0.126832	-1.16847	0.786479	0.0998145	1.00201	0.780444	0.143642	0.864891	0.387098	0.688276
NONHSAG011393	1.7541	-0.897153	-0.761275	0.349886	0.132084	1.10061	0.714962	0.135374	0.591734	0.554029	0.799226
NONHSAG011416	0.617864	0.775329	0.707689	0.871536	0.0999993	1.07514	0.708402	0.145993	3.16575	0.00154684	0.019295
NONHSAG011419	2.22442	0.994166	-1.18684	0.721127	0.15436	1.12355	0.784049	0.142	1.17731	0.239071	0.533761
NONHSAG011432	0.90459	-0.124935	0.564265	0.248974	0.105196	1.00195	0.6932	0.134366	2.53023	0.0113988	0.0754847
NONHSAG011439	0.676714	-5.95989	-1.2137	0.53824	0.100906	5.44004	0.789423	0.138162	-0.655116	0.512393	0.775464
NONHSAG011448	-1.30296	-1.25986	2.25878	-0.708976	0.115665	1.19841	1.09184	0.141711	-0.450005	0.652707	0.852312
NONHSAG011455	0.877991	0.776755	0.972049	0.667981	0.104632	1.07542	0.745407	0.14077	3.48477	0.000492552	0.0090592
NONHSAG011456	0.6109	0.440835	0.51909	0.320045	0.0998974	1.02429	0.689121	0.13504	2.17058	0.0299632	0.146915
NONHSAG011458	2.62034	1.03021	1.02101	0.0306835	0.177195	1.13267	0.753538	0.133349	2.39322	0.0167012	0.098927
NONHSAG011461	1.23547	2.71499	0.214502	0.572937	0.113626	1.9214	0.670501	0.138804	1.98495	0.0471503	0.196908
NONHSAG011481	-0.217148	0.0883556	1.06862	-0.563115	0.0960159	1.00098	0.76183	0.138618	-1.08229	0.279125	0.583554
NONHSAG011489	-0.528467	-1.21268	-0.601739	-0.258075	0.0987793	1.18383	0.696841	0.134443	-2.05584	0.0397982	0.176256
NONHSAG011502	1.42807	1.00743	0.956284	0.41624	0.119733	1.12686	0.742873	0.136221	4.05389	5.03738e-05	0.00187915
NONHSAG011503	2.73947	0.81502	0.34289	1.02981	0.184796	1.08303	0.676464	0.151009	2.87298	0.00406622	0.0367132
NONHSAG011527	-0.936079	-0.406909	0.640362	-0.705955	0.105886	1.0207	0.700839	0.14164	-3.06061	0.00220887	0.0244517
NONHSAG011530	1.02579	1.05251	-0.982245	0.630577	0.107981	1.13847	0.747067	0.13996	1.31596	0.188186	0.464319
NONHSAG011539	0.19719	0.114255	0.334457	1.39518	0.0959174	1.00163	0.675988	0.165776	2.54642	0.0108833	0.0728821
NONHSAG011548	-2.14519	-5.43986	1.72723	-0.579672	0.150239	4.69901	0.915278	0.138934	-0.875318	0.381401	0.683535
NONHSAG011555	1.26306	-1.55502	0.520774	0.518737	0.114446	1.30226	0.689267	0.137818	0.778597	0.436217	0.727174
NONHSAG011569	1.49493	2.1181	0.321226	1.06112	0.122059	1.56079	0.675265	0.1521	5.12379	2.99462e-07	7.1187e-05
NONHSAG011579	1.70457	-0.78907	1.40235	-0.286267	0.130044	1.07783	0.830548	0.134699	0.995315	0.319583	0.624855
NONHSAG011628	1.23227	4.93579	0.404517	0.395546	0.113532	4.04525	0.680303	0.135941	1.25458	0.20963	0.495104
NONHSAG011642	-0.651528	-0.0273252	0.697288	-0.428422	0.100508	1.00009	0.707184	0.136392	-1.95244	0.0508865	0.20625
NONHSAG011651	0.14488	0.669673	0.70821	0.900109	0.0957044	1.05606	0.708463	0.146837	2.09466	0.0362014	0.165715
NONHSAG011655	0.00240408	3.04652	0.751362	-0.0219289	0.0954546	2.16016	0.713712	0.133341	0.835398	0.403494	0.704135
NONHSAG011658	1.65057	1.71287	0.607733	0.81798	0.127888	1.36674	0.697445	0.144485	5.03257	4.83942e-07	9.59818e-05
NONHSAG011662	1.04513	0.627323	0.468807	0.657966	0.108458	1.04919	0.684982	0.140549	3.60285	0.000314751	0.00653959
NONHSAG011665	-0.0323327	-1.45598	1.46466	-0.554683	0.095467	1.26499	0.845437	0.138461	-0.229557	0.818436	0.927419
NONHSAG011686	-2.37099	-6.08675	3.11758	-1.46744	0.162378	5.63106	1.47661	0.169223	-0.780138	0.435309	0.726536
NONHSAG011693	-0.902294	-28.8667	0.467773	-2.25813	0.105147	105.161	0.684901	0.21832	-0.828067	0.407633	0.707575
NONHSAG011705	-1.69167	-1.25174	3.8273	-0.237567	0.129523	1.19586	1.88735	0.134274	-0.0142625	0.988621	0.996004
NONHSAG011707	0.150879	-0.571429	-0.030851	-0.450292	0.0957255	1.04082	0.666746	0.136713	-0.514324	0.607025	0.827161
NONHSAG011712	-2.16947	-1.21164	3.55565	-1.40534	0.151486	1.18351	1.72022	0.166249	-0.374778	0.707825	0.876769
NONHSAG011718	0.486388	0.859968	2.08782	0.125441	0.0982709	1.09244	1.02992	0.133596	1.61596	0.106103	0.328387
NONHSAG011729	1.92142	0.971462	-3.00744	0.774446	0.139405	1.11797	1.42039	0.143329	0.306771	0.759017	0.899959
NONHSAG011732	0.151928	0.439593	0.23766	0.0769394	0.0957293	1.02416	0.671374	0.133432	0.652349	0.514176	0.77678
NONHSAG011747	1.25094	0.403378	1.36213	0.041747	0.114084	1.02034	0.821283	0.133362	3.10286	0.00191661	0.0222949
NONHSAG011762	-0.989998	-2.87034	3.55991	-0.69943	0.107122	2.02986	1.72275	0.141487	-0.218302	0.827194	0.931718
NONHSAG011776	-2.20286	-1.25323	1.93037	-0.787121	0.153223	1.19632	0.977193	0.143659	-0.79107	0.428903	0.72293
NONHSAG011778	0.486997	-8.46947	1.90834	-0.163037	0.0982779	9.96648	0.970145	0.133776	-0.413421	0.679298	0.862992
NONHSAG011787	0.541531	0.940163	-0.37912	0.104843	0.0989457	1.11049	0.678644	0.133517	1.46487	0.142956	0.394156
NONHSAG011790	1.01209	0.992405	-0.78279	0.198883	0.107649	1.12311	0.71773	0.133993	1.33388	0.182242	0.456387
NONHSAG011805	0.527648	2.62266	-0.467825	0.549951	0.098769	1.85979	0.684905	0.138374	0.971412	0.331343	0.637096
NONHSAG011807	-0.60803	-1.35385	3.22966	0.102887	0.0998557	1.22911	1.53589	0.13351	0.218647	0.826925	0.931698
NONHSAG011808	-0.937705	-1.52944	3.12168	-0.591868	0.105922	1.2924	1.47874	0.139172	-0.109398	0.912887	0.967086
NONHSAG011870	1.35374	-1.65471	0.0862296	-0.130923	0.117271	1.34226	0.667286	0.133619	0.278251	0.780819	0.910927
NONHSAG011873	-1.51155	-1.8018	2.77177	-0.428702	0.122654	1.40581	1.30689	0.136396	-0.323134	0.746594	0.89471
NONHSAG011878	0.428795	-0.765243	-0.488821	0.141799	0.0976434	1.0732	0.686579	0.133668	0.898036	0.369166	0.673166
NONHSAG011893	2.12525	0.494558	-0.279613	0.867735	0.149224	1.03057	0.673182	0.145883	2.18058	0.0292145	0.144845
NONHSAG011894	3.40962	2.50391	-1.55013	1.26607	0.233854	1.7837	0.866908	0.160049	1.33953	0.180397	0.454142
NONHSAG011896	0.70578	2.11754	0.60382	0.888718	0.101385	1.5605	0.69705	0.146497	3.52069	0.000430433	0.00814163
NONHSAG011898	2.30763	1.68648	0.141144	0.444329	0.158849	1.35553	0.668327	0.136624	2.52691	0.011507	0.0759898
NONHSAG011901	1.38823	-5.77284	0.0486828	-0.267188	0.118397	5.16571	0.666864	0.134523	-0.44597	0.655619	0.853235
NONHSAG011905	0.185882	1.8093	0.435486	0.313693	0.0958659	1.4092	0.682471	0.134973	1.38252	0.166813	0.43335
NONHSAG011909	0.314375	-0.294643	0.114476	0.174461	0.0966311	1.01085	0.667759	0.133841	0.984573	0.324834	0.629713
NONHSAG011928	1.08374	0.40443	-2.21242	0.535809	0.109437	1.02045	1.07457	0.138118	0.197186	0.843682	0.939142
NONHSAG011931	1.26527	2.17095	0.675366	0.701111	0.114513	1.58913	0.704677	0.141526	4.33836	1.43547e-05	0.000796695
NONHSAG011944	2.10589	0.377584	0.851698	0.367672	0.148249	1.01782	0.727116	0.135586	3.1756	0.00149525	0.018849
NONHSAG011963	-1.04523	-0.833839	0.908748	-0.322643	0.10846	1.08691	0.735485	0.135068	-1.29204	0.196344	0.476934
NONHSAG011964	0.953824	1.07151	1.3561	0.577531	0.106285	1.14352	0.819917	0.138892	3.63574	0.000277187	0.00604125
NONHSAG012025	1.77561	2.38339	-1.93532	1.02965	0.132988	1.71007	0.978789	0.151003	0.881357	0.378125	0.681254
NONHSAG012029	2.60446	0.725842	-1.04838	0.00260392	0.176207	1.06586	0.758259	0.133333	0.867094	0.38589	0.687542
NONHSAG012033	0.355742	1.52521	-1.15667	0.241569	0.0969611	1.29078	0.778157	0.134306	0.393194	0.694177	0.870555
NONHSAG012050	1.30054	-0.0217711	2.6789	0.596112	0.11559	1.00006	1.26471	0.139256	1.93543	0.0529379	0.211757
NONHSAG012055	1.36248	0.99173	-2.10154	0.473366	0.117554	1.12294	1.03471	0.137068	0.412158	0.680224	0.863246
NONHSAG012067	-1.4302	-11.6082	6.8508	-0.407643	0.119805	17.8438	4.57779	0.136103	-0.303009	0.761883	0.901412
NONHSAG012076	0.581516	0.631626	-0.921097	0.51529	0.0994803	1.04987	0.737368	0.137759	1.56289	0.118078	0.350292
NONHSAG012079	-0.132414	0.332854	0.917239	-0.414627	0.0956633	1.01385	0.736777	0.136199	-0.636236	0.524622	0.782136
NONHSAG012080	0.703858	0.464555	2.4068	0.143982	0.101352	1.02698	1.14939	0.133679	1.54189	0.123101	0.359421
NONHSAG012082	1.4386	0.9559	-0.246812	0.789981	0.120092	1.11422	0.671743	0.143734	4.27387	1.92108e-05	0.000952538
NONHSAG012084	0.288467	-0.527501	0.562637	-0.098484	0.0964452	1.03478	0.693047	0.133495	0.567586	0.570316	0.806641
NONHSAG012087	2.95654	-0.315852	-2.78788	0.739006	0.199516	1.01247	1.31436	0.142436	0.257701	0.796638	0.917181
NONHSAG012130	1.49985	2.06926	1.70978	0.738032	0.122235	1.53523	0.910278	0.142412	5.02231	5.10535e-07	9.79897e-05
NONHSAG012135	1.38263	0.743894	1.07564	0.168831	0.118213	1.06917	0.763083	0.133808	3.53297	0.000410917	0.00791248
NONHSAG012141	2.95352	1.84935	-0.482692	1.12632	0.199303	1.42751	0.686083	0.154477	2.02876	0.0424825	0.1835
NONHSAG012156	1.34828	4.49836	0.234479	0.300341	0.117096	3.52941	0.671248	0.134837	1.25294	0.210227	0.495582
NONHSAG012157	0.259416	-0.289732	-0.787558	0.370451	0.0962557	1.01049	0.718354	0.135621	0.90092	0.367631	0.672448
NONHSAG012164	-0.904547	-0.200236	6.94921	-0.957845	0.105195	1.00501	4.69096	0.148624	0.446182	0.655466	0.853235
NONHSAG012167	-0.00236218	-1.79257	1.04435	0.52426	0.0954546	1.40166	0.757556	0.137914	0.199044	0.842229	0.938899
NONHSAG012172	0.466271	-3.10032	0.250211	-0.0698083	0.0980427	2.2015	0.671884	0.133415	-0.365089	0.715045	0.879305
NONHSAG012173	-0.530682	0.490023	1.119	0.234447	0.0988072	1.03002	0.771014	0.134249	-0.381112	0.70312	0.873975
NONHSAG012174	0.114944	7.31033	0.624478	0.145155	0.0956118	7.68012	0.699164	0.133685	0.840629	0.400556	0.701386
NONHSAG012178	1.53543	2.05086	-1.54409	0.802474	0.123521	1.52575	0.86535	0.144066	0.940877	0.346768	0.652882
NONHSAG012182	0.55245	17.1284	1.88561	0.74316	0.0990879	37.6729	0.96296	0.142538	0.949044	0.342598	0.648881
NONHSAG012190	-0.653063	0.413545	1.32509	0.216424	0.100532	1.02138	0.812989	0.134114	-0.0542831	0.95671	0.984807
NONHSAG012196	-0.942559	-1.04649	3.28491	0.456608	0.106031	1.13689	1.56589	0.136808	0.292931	0.769575	0.90422
NONHSAG012205	-1.64772	-7.36368	2.23705	-1.2522	0.127776	7.77797	1.0837	0.159467	-0.791288	0.428776	0.72293
NONHSAG012208	0.745886	0.369901	0.602406	-0.217652	0.102078	1.0171	0.696908	0.134123	1.55854	0.119105	0.352136
NONHSAG012223	1.28872	-0.288875	0.619016	0.317811	0.115226	1.01043	0.698598	0.135017	3.28655	0.00101424	0.0147548
NONHSAG012230	1.06986	0.387842	-0.444103	0.202981	0.109081	1.0188	0.683102	0.13402	2.53079	0.0113806	0.0754478
NONHSAG012234	0.768268	-3.58542	2.34444	-0.271288	0.102481	2.6069	1.1247	0.13456	0.00463544	0.996301	0.998847
NONHSAG012235	0.290864	-0.781177	-1.23684	-0.122877	0.0964617	1.07628	0.794148	0.133585	-0.0419443	0.966543	0.988495
NONHSAG012247	-0.833354	0.296721	1.93418	0.436643	0.103722	1.01101	0.978422	0.136511	0.430996	0.666471	0.857227
NONHSAG012250	-0.111748	0.104425	1.48119	-0.121068	0.0956032	1.00136	0.849494	0.133578	0.12438	0.901015	0.963522
NONHSAG012252	-0.0918926	-0.324721	1.18349	-0.0187839	0.0955551	1.01318	0.783387	0.133339	0.0194976	0.984444	0.994304
NONHSAG012259	-0.335302	-0.0385498	2.64805	-0.493356	0.096793	1.00019	1.25101	0.13739	0.312199	0.754889	0.898498
NONHSAG012277	-1.02645	0.221828	-1.20833	0.663908	0.107997	1.00615	0.788338	0.14068	-0.74579	0.455794	0.737655
NONHSAG012297	-0.5673	-1.1182	5.52678	-0.290235	0.0992859	1.1563	3.21211	0.134737	0.395149	0.692733	0.869937
NONHSAG012302	0.578349	-0.385854	-0.0633185	-0.116169	0.0994365	1.01861	0.667001	0.133558	0.999508	0.317549	0.622771
NONHSAG012303	0.565821	-3.3484	0.634199	0.396871	0.0992659	2.40147	0.700184	0.135958	-0.130145	0.896452	0.961761
NONHSAG012307	0.939588	-8.52266	-2.57531	-0.147245	0.105964	10.0795	1.21935	0.133695	-0.922802	0.35611	0.661095
NONHSAG012313	2.16717	5.78738	0.756038	0.451778	0.151367	5.18671	0.714299	0.136735	1.53831	0.123974	0.360706
NONHSAG012337	1.45455	-0.35669	4.28207	-0.331812	0.120641	1.0159	2.19467	0.135168	0.978065	0.328042	0.633001
NONHSAG012352	3.33753	0.924895	-0.0633723	0.0125323	0.228063	1.10693	0.667001	0.133336	1.40303	0.160607	0.423493
NONHSAG012357	0.224808	-0.678454	1.21631	0.00757087	0.0960562	1.05754	0.78995	0.133334	0.585851	0.557976	0.801438
NONHSAG012367	-0.0708585	-1.41418	4.8325	-0.132371	0.0955143	1.24999	2.61276	0.133625	0.430275	0.666995	0.857238
NONHSAG012370	-0.0697548	-0.0309758	0.465665	-0.352307	0.0955125	1.00012	0.684737	0.135402	-0.595296	0.551646	0.797849
NONHSAG012400	0.133694	-1.40179	1.34462	0.113731	0.0956673	1.24563	0.817334	0.133549	0.248277	0.80392	0.921384
NONHSAG012404	-0.569733	0.607332	0.587612	0.207828	0.0993188	1.04611	0.695441	0.134053	-0.618483	0.536257	0.788463
NONHSAG012411	0.559323	1.17021	0.447025	0.783114	0.0991789	1.17117	0.683319	0.143554	2.89684	0.00376944	0.0349893
NONHSAG012423	1.57975	-2.22177	0.218722	0.217453	0.125164	1.61703	0.670653	0.134121	0.269613	0.787458	0.913436
NONHSAG012429	1.21551	2.97626	-0.893403	0.312546	0.113043	2.10727	0.733181	0.134961	0.91489	0.360249	0.665113
NONHSAG012440	3.72798	0.520256	0.716766	0.918851	0.260905	1.03383	0.709479	0.147405	2.10363	0.0354104	0.163577
NONHSAG012456	-0.833551	-0.533044	1.48569	-0.0822776	0.103726	1.03552	0.850606	0.133446	-0.331653	0.740151	0.891568
NONHSAG012459	1.06324	1.50202	-1.77133	0.412183	0.108913	1.28201	0.928134	0.136165	0.511539	0.608973	0.828772
NONHSAG012464	-0.904313	0.362194	3.96774	0.509345	0.10519	1.0164	1.97858	0.137657	0.707558	0.47922	0.751894
NONHSAG012484	0.109574	0.454114	0.926921	0.025939	0.0955975	1.02578	0.738265	0.133345	0.674672	0.499884	0.767758
NONHSAG012505	1.38013	-0.257457	-1.1693	0.446163	0.11813	1.00829	0.780605	0.136651	0.702698	0.482244	0.753704
NONHSAG012506	1.78875	0.210859	-1.99257	-0.0709114	0.133545	1.00556	0.997527	0.133417	0.18508	0.853166	0.942579
NONHSAG012512	0.501709	0.662753	-0.78202	0.387702	0.0984511	1.05491	0.71763	0.135839	1.6804	0.0928804	0.301335
NONHSAG012516	0.786701	0.776406	0.015665	-0.178655	0.102822	1.07535	0.666687	0.133865	1.5941	0.110914	0.337478
NONHSAG012518	1.42308	0.540466	-1.09215	0.703264	0.119563	1.03651	0.766066	0.141576	1.20263	0.229119	0.521921
NONHSAG012520	0.0117512	0.234807	-0.164372	0.12646	0.0954562	1.00689	0.668918	0.1336	0.233772	0.815162	0.926382
NONHSAG012527	-2.7951	-4.41092	4.49984	-1.07561	0.188461	3.43203	2.35405	0.152616	-0.501143	0.616271	0.832809
NONHSAG012528	1.48055	0.881537	-0.789181	0.293316	0.12155	1.09714	0.718567	0.134767	1.38675	0.165518	0.431584
NONHSAG012529	2.01333	-0.165785	-0.582359	-0.160848	0.14371	1.00344	0.694928	0.133765	0.759993	0.447259	0.734527
NONHSAG012538	-0.259368	-0.31418	0.912155	-0.0551375	0.0962554	1.01234	0.736002	0.133384	-0.484423	0.628086	0.838926
NONHSAG012546	-0.707885	-0.124877	-1.01614	0.0123009	0.10142	1.00195	0.752712	0.133336	-1.88465	0.0594769	0.228536
NONHSAG012549	0.416797	0.135283	0.273876	0.0128246	0.0975226	1.00229	0.672917	0.133336	1.09189	0.274882	0.577829
NONHSAG012555	1.3859	0.835618	0.406739	0.432877	0.11832	1.08728	0.680453	0.136456	3.81268	0.00013747	0.00361125
NONHSAG012559	0.0552013	0.576919	-0.460184	-0.0668062	0.0954908	1.0416	0.684314	0.133408	-0.00914334	0.992705	0.997567
NONHSAG012566	0.974094	-0.865403	0.113217	0.28263	0.10675	1.09362	0.667735	0.134665	1.73314	0.0830706	0.280064
NONHSAG012579	2.0526	0.429062	0.96429	-0.146236	0.145611	1.02301	0.744155	0.13369	2.07748	0.0377569	0.169843
NONHSAG012589	-0.413954	0.717449	0.717558	-0.152853	0.0974945	1.06434	0.709574	0.133723	-0.826429	0.408561	0.708047
NONHSAG012590	1.65138	0.0156212	-0.554955	0.0724002	0.12792	1.00003	0.692331	0.133421	1.17849	0.2386	0.53331
NONHSAG012591	1.56402	-1.43794	0.391023	0.712348	0.124576	1.25846	0.679408	0.141791	0.933637	0.350491	0.656619
NONHSAG012594	-1.22214	-0.33976	-0.90403	-0.279647	0.113236	1.01443	0.734773	0.134637	-3.3466	0.000818085	0.0126926
NONHSAG012599	1.65575	0.68484	0.776935	0.641046	0.128091	1.05863	0.716969	0.140182	4.62599	3.7282e-06	0.000322303
NONHSAG012604	3.46729	0.672713	-0.579279	0.917251	0.238575	1.05657	0.69463	0.147356	1.44549	0.14832	0.403122
NONHSAG012605	1.03028	0.555646	-0.167125	0.688495	0.108091	1.03859	0.668994	0.141234	3.38932	0.000700654	0.0114151
NONHSAG012608	1.894	0.386166	-0.651901	0.846197	0.13816	1.01864	0.702081	0.145267	1.68222	0.0925259	0.300735
NONHSAG012613	1.46121	-1.55956	-0.614385	-0.356121	0.120873	1.30403	0.698122	0.135447	-0.0362192	0.971108	0.990457
NONHSAG012614	1.91363	-2.49189	0.326221	0.892985	0.13905	1.77619	0.675535	0.146624	0.452128	0.651176	0.851258
NONHSAG012624	0.160442	-2.06185	1.69908	-0.0362512	0.095761	1.5314	0.907239	0.133355	0.0611949	0.951204	0.982213
NONHSAG012626	0.812386	-0.191886	1.31971	0.171106	0.103311	1.0046	0.811804	0.133821	2.4026	0.0162788	0.0971504
NONHSAG012627	0.561151	-0.694636	0.61525	-0.197397	0.0992032	1.06031	0.698211	0.133983	0.987952	0.323176	0.627715
NONHSAG012628	0.632421	-1.22546	0.993638	0.154775	0.100216	1.18772	0.748943	0.133733	0.708383	0.478707	0.751731
NONHSAG012629	0.724556	0.530075	1.08298	0.134606	0.101704	1.03512	0.764403	0.133635	2.27297	0.0230278	0.123104
NONHSAG012630	0.515657	-1.27252	1.14039	-0.296641	0.09862	1.20241	0.775042	0.1348	0.241649	0.809052	0.924055
NONHSAG012632	-0.734656	1.53938	-0.510755	1.33369	0.10188	1.29621	0.688406	0.162979	0.521812	0.601801	0.823783
NONHSAG012634	0.516521	-0.492456	0.594815	-0.194632	0.0986307	1.03031	0.69615	0.133965	0.930078	0.352331	0.658001
NONHSAG012635	-0.321887	-0.128708	0.983288	-0.395108	0.096688	1.00207	0.747238	0.135935	-1.12784	0.259389	0.557776
NONHSAG012643	0.763003	-1.56552	0.393361	-0.119709	0.102385	1.30636	0.679561	0.133572	0.259459	0.795281	0.91695
NONHSAG012657	-1.03507	-1.51731	1.99855	-0.793892	0.108209	1.28778	0.999516	0.143838	-0.541623	0.588078	0.81767
NONHSAG012658	-1.16398	-1.12699	2.12596	-0.772382	0.111584	1.15876	1.04331	0.143276	-0.47002	0.638341	0.845532
NONHSAG012673	0.556857	0.0944652	0.862084	0.0685536	0.0991461	1.00112	0.728599	0.133412	1.65841	0.097234	0.310043
NONHSAG012684	-1.44874	-2.44537	1.54216	-1.19132	0.120441	1.74748	0.864855	0.156987	-1.0423	0.297274	0.605436
NONHSAG012694	-0.681766	-0.442053	2.6268	-0.381836	0.100988	1.02443	1.24167	0.135763	0.11783	0.906202	0.9643
NONHSAG012695	0.927682	0.0528819	0.119542	0.473554	0.1057	1.00035	0.667858	0.137071	2.8404	0.00450571	0.0395901
NONHSAG012703	0.0381521	-1.67765	2.59637	0.172549	0.0954719	1.35181	1.22843	0.13383	0.304751	0.760555	0.901247
NONHSAG012717	0.275448	0.0501193	0.666541	0.574316	0.0963578	1.00031	0.70369	0.138831	1.78715	0.0739136	0.262168
NONHSAG012719	-2.42519	-6.76077	6.23559	-1.20992	0.165473	6.7135	3.90688	0.157732	-0.363098	0.716531	0.87986
NONHSAG012727	1.48475	-0.168099	0.788765	0.200079	0.121698	1.00353	0.718513	0.134001	3.09816	0.00194727	0.0224875
NONHSAG012729	0.978255	-0.0941383	-0.461328	0.162787	0.106847	1.00111	0.684402	0.133775	2.18653	0.0287768	0.143408
NONHSAG012754	-1.03422	-0.571429	1.94662	-1.18854	0.108188	1.04082	0.982446	0.156877	-0.545479	0.585424	0.815977
NONHSAG012758	0.178891	-1.51243	0.684845	-0.164998	0.0958355	1.28593	0.705751	0.133787	-0.0848942	0.932345	0.974464
NONHSAG012759	-0.0152517	-1.25252	1.31624	-0.395352	0.0954573	1.1961	0.811041	0.135938	-0.1632	0.870361	0.950037
NONHSAG012767	-0.471729	-3.52771	1.59775	-1.01679	0.0981037	2.55559	0.8794	0.150565	-0.644081	0.519523	0.779903
NONHSAG012773	0.709716	0.909524	0.0713504	-0.0125905	0.101451	1.1034	0.667091	0.133336	1.7619	0.0780857	0.270752
NONHSAG012787	-0.37894	0.142768	1.39564	0.227333	0.097164	1.00255	0.828985	0.134195	0.0881375	0.929767	0.973152
NONHSAG012793	3.29833	-0.0702674	-1.64706	0.801206	0.224967	1.00062	0.892733	0.144032	0.693584	0.487943	0.758626
NONHSAG012794	1.03743	-0.244121	0.0678863	0.362795	0.108267	1.00745	0.667051	0.135527	2.7724	0.00556441	0.0453537
NONHSAG012797	1.32856	-0.434513	-0.673364	-0.204509	0.116467	1.0236	0.704452	0.13403	0.644517	0.519241	0.779903
NONHSAG012802	-1.64755	-1.73999	2.59574	-0.800565	0.127769	1.37845	1.22816	0.144015	-0.494689	0.620819	0.833995
NONHSAG012803	-2.90421	-2.09737	7.67083	-1.19869	0.195865	1.54987	5.57014	0.157281	0.0119063	0.9905	0.996951
NONHSAG012817	1.08303	-1.21	-0.00137343	0.680845	0.109418	1.18301	0.666667	0.141059	1.00442	0.315177	0.620961
NONHSAG012818	0.0105009	0.608343	-0.69312	-0.212952	0.0954559	1.04626	0.706701	0.134089	-0.416653	0.676932	0.86187
NONHSAG012834	-0.380548	-1.31138	0.538214	-0.0916768	0.0971786	1.21497	0.690806	0.133473	-0.874518	0.381836	0.683903
NONHSAG012837	1.05256	-4.45769	0.642669	-0.0766481	0.108644	3.48388	0.701085	0.133431	-0.27365	0.784354	0.91195
NONHSAG012838	-0.559776	-1.09556	1.16434	-0.169054	0.0991849	1.15003	0.77964	0.13381	-0.50707	0.612105	0.830813
NONHSAG012867	0.476378	-0.392264	0.935013	-0.144057	0.0981562	1.01923	0.739521	0.133679	1.04087	0.297936	0.605938
NONHSAG012885	0.256714	-0.190197	1.33365	0.155616	0.0962391	1.00452	0.814886	0.133737	1.1776	0.238956	0.533761
NONHSAG012891	0.0305542	0.538498	1.77566	0.512498	0.0954657	1.03625	0.929414	0.137711	1.44791	0.147641	0.402043
NONHSAG012899	0.990946	0.981802	0.353959	0.00983887	0.107145	1.12049	0.677107	0.133335	2.44667	0.0144184	0.0891781
NONHSAG012900	1.24585	-0.427046	0.698295	0.235126	0.113932	1.0228	0.707301	0.134255	2.95441	0.00313267	0.0307835
NONHSAG012902	0.282049	0.172725	0.760615	0.34134	0.0964016	1.00373	0.714878	0.135275	1.48887	0.136522	0.383162
NONHSAG012903	1.09463	0.160783	1.11721	0.291279	0.109719	1.00323	0.770679	0.134747	3.16827	0.00153347	0.0191885
NONHSAG012904	-0.778616	-1.36208	2.49421	0.0791156	0.102672	1.23191	1.18509	0.133438	0.0301843	0.97592	0.991839
NONHSAG012907	0.518684	-0.708614	0.374645	0.113119	0.0986573	1.06277	0.678363	0.133547	1.33809	0.180868	0.454845
NONHSAG012913	-0.180699	-2.78153	0.90029	0.108952	0.0958433	1.96711	0.73421	0.133531	-0.323463	0.746345	0.894591
NONHSAG012914	0.598947	-1.83012	2.71048	0.15018	0.0997252	1.41867	1.27889	0.133709	0.456319	0.648161	0.849088
NONHSAG012929	0.295415	-0.760135	0.243786	-0.351433	0.0964935	1.07223	0.671619	0.135392	0.0266922	0.978705	0.992496
NONHSAG012931	-0.304865	-0.403091	1.42459	0.223042	0.096561	1.02031	0.835787	0.134162	0.231265	0.817109	0.927011
NONHSAG012947	0.991632	0.725181	0.0336278	0.706614	0.107161	1.06574	0.666761	0.141655	3.45054	0.000559465	0.00977778
NONHSAG012949	0.0487981	1.28189	1.16631	-0.186929	0.0954829	1.20541	0.780023	0.133916	0.403732	0.68641	0.866766
NONHSAG012985	-1.15119	-2.53613	1.93887	0.148651	0.111231	1.804	0.979936	0.133702	-0.351283	0.725376	0.884061
NONHSAG012998	1.90515	0.535224	-1.24649	0.489296	0.138664	1.03581	0.796145	0.137324	0.925439	0.354738	0.660003
NONHSAG013005	0.735913	1.53689	-0.664489	0.382759	0.101902	1.29525	0.703462	0.135775	1.22672	0.219929	0.508688
NONHSAG013019	0.179242	-1.34954	2.03782	-0.0116918	0.095837	1.22766	1.01273	0.133336	0.310383	0.75627	0.898889
NONHSAG013029	-0.388345	-0.372638	3.43694	-0.465721	0.0972499	1.01736	1.65105	0.136948	0.354002	0.723337	0.883147
NONHSAG013032	-1.06113	-3.85539	2.98502	-0.258339	0.108859	2.85801	1.40919	0.134446	-0.315784	0.752167	0.896782
NONHSAG013078	2.4328	0.654121	0.308507	0.110569	0.165913	1.05348	0.674598	0.133537	1.94308	0.0520066	0.208868
NONHSAG013080	1.95194	0.790377	0.338029	0.430292	0.140812	1.07809	0.676189	0.136419	3.89077	9.99274e-05	0.00294627
NONHSAG013081	1.06778	2.6305	0.725222	0.390971	0.109028	1.86494	0.710496	0.135881	2.22907	0.0258095	0.1329
NONHSAG013098	1.12629	2.12325	0.604241	0.365603	0.110556	1.56352	0.697092	0.135561	3.5132	0.000442745	0.00829711
NONHSAG013108	2.92194	2.33341	0.174114	1.62621	0.197094	1.6806	0.669193	0.17741	3.32989	0.000868804	0.0132548
NONHSAG013110	1.59811	0.171062	1.66258	-0.178857	0.125859	1.00366	0.897015	0.133866	1.83065	0.0671535	0.24562
NONHSAG013150	0.193949	-0.838875	0.226303	0.106912	0.0959024	1.08796	0.670934	0.133524	0.52996	0.59614	0.82211
NONHSAG013157	-0.286325	-0.824706	0.620352	-0.0989556	0.0964305	1.08502	0.698736	0.133497	-0.796883	0.425519	0.72053
NONHSAG013158	0.487994	0.971188	0.707269	-0.0794072	0.0982895	1.1179	0.708352	0.133438	1.39553	0.162855	0.4271
NONHSAG013162	0.460674	-0.429587	-0.498088	0.274244	0.097981	1.02307	0.687341	0.134587	1.24889	0.211704	0.498447
NONHSAG013185	1.54638	0.64423	1.34108	0.424474	0.123922	1.05188	0.816541	0.136336	4.25654	2.07619e-05	0.000996235
NONHSAG013195	-0.233338	0.662374	1.73398	0.26826	0.0961027	1.05484	0.917222	0.134533	0.707756	0.479097	0.751894
NONHSAG013199	0.705603	2.46869	2.03357	0.774348	0.101382	1.7618	1.01128	0.143327	3.34789	0.000814297	0.0126573
NONHSAG013204	0.14495	-0.574415	-0.466378	-0.56925	0.0957047	1.04124	0.684792	0.138734	-0.852823	0.393757	0.693563
NONHSAG013213	-0.219169	0.217662	1.53769	0.0763977	0.0960264	1.00592	0.863707	0.133431	0.26899	0.787937	0.913688
NONHSAG013261	0.788027	1.71106	-0.68831	0.272485	0.102847	1.36597	0.706148	0.134571	1.0266	0.304611	0.612205
NONHSAG013268	1.95408	2.98045	0.77906	1.16731	0.140912	2.11039	0.717245	0.156044	4.33916	1.43028e-05	0.000796695
NONHSAG013282	-1.59848	-2.54546	2.03372	-0.656326	0.125873	1.80992	1.01134	0.140513	-0.696918	0.485854	0.756399
NONHSAG013306	1.334	0.748128	1.68337	0.419962	0.11664	1.06996	0.902812	0.136273	4.03154	5.54115e-05	0.00200424
NONHSAG013310	0.406264	-1.36162	2.6508	0.439934	0.0974194	1.23175	1.25223	0.136559	0.63246	0.527086	0.783732
NONHSAG013319	0.936388	0.192267	0.372261	0.451129	0.105893	1.00462	0.678215	0.136725	2.93794	0.00330397	0.032011
NONHSAG013330	-0.553364	0.457608	9.11514	-0.193725	0.0990999	1.02618	7.59048	0.133959	0.743315	0.457291	0.738491
NONHSAG013339	1.37913	0.392171	0.712136	0.210866	0.118097	1.01922	0.708928	0.134074	3.4206	0.00062484	0.0105171
NONHSAG013357	3.9561	3.32293	-0.75916	0.395349	0.281772	2.38023	0.714694	0.135938	1.4614	0.143906	0.395585
NONHSAG013360	-0.454037	0.401394	1.02677	0.0209357	0.0979087	1.02014	0.754522	0.133341	-0.609276	0.542342	0.792761
NONHSAG013375	0.104193	-0.860588	1.69988	-0.0777094	0.0955838	1.09258	0.907465	0.133434	0.329514	0.741767	0.892624
NONHSAG013387	0.115774	-0.501992	0.422452	0.271581	0.0956141	1.0315	0.681539	0.134563	0.745759	0.455813	0.737655
NONHSAG013390	0.17712	-0.239164	1.03769	0.0224429	0.095828	1.00715	0.7564	0.133342	0.700234	0.483781	0.755141
NONHSAG013393	-0.23161	-3.19745	1.43983	0.0288707	0.0960932	2.27796	0.839426	0.133347	-0.283475	0.776813	0.908336
NONHSAG013399	-0.791814	-0.281514	0.513714	0.245801	0.102918	1.00991	0.688658	0.13434	-1.21891	0.222877	0.512782
NONHSAG013404	1.61151	1.89711	-0.917179	-0.122509	0.126371	1.44988	0.736768	0.133583	0.873295	0.382503	0.684581
NONHSAG013413	0.825237	-0.248197	0.661085	0.314056	0.103562	1.0077	0.703086	0.134977	2.48989	0.0127783	0.0818976
NONHSAG013415	1.83668	-0.327647	0.608087	0.21608	0.135614	1.01342	0.697481	0.134112	1.89438	0.0581744	0.225423
NONHSAG013417	-0.161527	0.608597	0.297645	0.26872	0.0957652	1.0463	0.674049	0.134537	0.295955	0.767264	0.903164
NONHSAG013429	0.570475	0.593257	1.77234	-0.171239	0.0993288	1.04399	0.928432	0.133822	1.31775	0.187586	0.46386
NONHSAG013431	-1.48223	-0.327214	2.67488	-0.885484	0.121609	1.01338	1.26291	0.146401	-0.217716	0.82765	0.931718
NONHSAG013440	-1.28855	-1.39933	0.930352	0.311124	0.115221	1.24476	0.738796	0.134947	-0.637571	0.523753	0.781538
NONHSAG013445	2.62765	0.751739	-0.835166	1.07956	0.177652	1.07064	0.724792	0.152757	1.50346	0.13272	0.376487
NONHSAG013454	-0.559986	-6.89561	5.28817	-0.712859	0.0991877	6.94369	2.99706	0.141803	-0.207054	0.835967	0.93656
NONHSAG013467	0.322851	-0.646299	0.773309	0.562638	0.0966954	1.05221	0.716501	0.138609	1.76254	0.0779775	0.270752
NONHSAG013474	0.413539	-0.222245	-0.319437	0.500077	0.0974904	1.00617	0.67517	0.137501	1.60635	0.108197	0.332097
NONHSAG013475	0.498597	-0.12918	0.277549	0.126471	0.0984141	1.00209	0.673086	0.1336	1.40337	0.160507	0.423384
NONHSAG013488	2.37889	1.0825	-1.61257	0.647966	0.162825	1.14647	0.883365	0.140331	0.897293	0.369562	0.673369
NONHSAG013492	1.35401	-0.197576	0.984892	0.0937172	0.11728	1.00488	0.747501	0.13348	2.75411	0.00588511	0.0470967
NONHSAG013493	0.422001	0.158464	0.331968	0.634457	0.0975746	1.00314	0.67585	0.140042	2.13244	0.0329703	0.156501
NONHSAG013496	0.410789	1.33844	0.745748	0.17836	0.0974634	1.22393	0.713012	0.133864	1.72094	0.0852613	0.285403
NONHSAG013497	0.749025	0.249185	-0.162162	0.132929	0.102134	1.00776	0.668858	0.133628	1.87459	0.0608495	0.230828
NONHSAG013498	-0.643181	0.496494	0.378345	-0.137367	0.100379	1.03081	0.678595	0.133648	-1.43423	0.151507	0.407257
NONHSAG013513	1.13732	-0.420413	1.11635	-0.193857	0.110853	1.02209	0.770519	0.13396	1.40111	0.161182	0.424391
NONHSAG013515	2.04312	1.97735	-0.106289	1.17516	0.145149	1.48874	0.667608	0.15635	3.05285	0.00226682	0.0249412
NONHSAG013522	1.27859	1.50696	0.190129	0.535244	0.114916	1.28386	0.669679	0.138108	3.85659	0.00011498	0.00323465
NONHSAG013524	4.10701	3.25733	0.145669	1.19848	0.296258	2.32627	0.668435	0.157273	2.36931	0.0178213	0.103501
NONHSAG013534	0.768634	0.117519	0.670014	0.228122	0.102488	1.00173	0.704077	0.134201	2.31781	0.0204596	0.11377
NONHSAG013535	0.872893	0.224066	2.28763	0.279633	0.104525	1.00628	1.10277	0.134637	1.79453	0.0727289	0.259357
NONHSAG013546	-0.874237	-1.12166	2.27496	-0.73788	0.104553	1.15726	1.09795	0.142408	-0.310696	0.756032	0.898859
NONHSAG013547	-1.22201	-1.46767	0.782774	-0.585585	0.113232	1.26926	0.717728	0.139048	-1.50109	0.133332	0.377416
NONHSAG013555	1.08904	1.04798	-0.139389	-0.103327	0.109574	1.13728	0.668286	0.133511	2.26662	0.0234136	0.12444
NONHSAG013563	0.677535	-1.11725	0.428771	0.163757	0.100919	1.15603	0.681987	0.13378	1.04307	0.296915	0.60499
NONHSAG013568	0.0323026	0.454813	1.10403	-0.2966	0.095467	1.02586	0.768241	0.1348	0.0041197	0.996713	0.998847
NONHSAG013569	0.0445774	0.794311	1.50362	0.301164	0.0954782	1.07887	0.855073	0.134845	1.16205	0.245216	0.541439
NONHSAG013579	0.574789	0.628666	0.32646	0.141046	0.0993877	1.0494	0.675548	0.133665	1.77221	0.0763597	0.267706
NONHSAG013582	1.45779	1.93359	0.764436	0.710222	0.120754	1.46735	0.715364	0.14174	4.66532	3.08141e-06	0.000286475
NONHSAG013596	0.956234	0.343675	1.35489	0.181841	0.10634	1.01476	0.819644	0.133884	2.82565	0.00471848	0.0408363
NONHSAG013598	1.08953	-0.87737	0.97311	0.686324	0.109586	1.09622	0.745579	0.141184	1.7654	0.0774964	0.269651
NONHSAG013707	1.12165	1.67365	-0.588339	0.263895	0.110432	1.35014	0.695512	0.134494	1.33702	0.181217	0.455339
NONHSAG013748	1.81367	0.780229	-0.396614	0.323335	0.134614	1.07609	0.679775	0.135076	1.8967	0.0578681	0.224676
NONHSAG013770	-0.353903	1.33047	0.84647	0.00900882	0.0969456	1.22127	0.726376	0.133335	-0.0713146	0.943147	0.97859
NONHSAG013772	1.21261	1.00374	-0.0637516	0.0861507	0.112959	1.12594	0.667005	0.133457	2.81326	0.00490422	0.0418138
NONHSAG013784	0.938679	0.634591	1.31209	0.336848	0.105944	1.05034	0.810133	0.135224	3.11263	0.0018543	0.0216973
NONHSAG013786	1.61151	-0.201709	0.425185	-0.331024	0.126371	1.00509	0.681732	0.13516	1.29985	0.193651	0.473169
NONHSAG013787	-0.941452	0.698743	2.21724	-0.129527	0.106006	1.06103	1.07634	0.133613	0.303621	0.761416	0.901247
NONHSAG013788	0.378675	-2.00782	0.549441	-0.0402697	0.0971616	1.50392	0.691824	0.13336	-0.0648855	0.948265	0.981253
NONHSAG013808	-0.212688	-0.590403	1.06834	0.573996	0.0959931	1.04357	0.761779	0.138825	0.62337	0.533041	0.786899
NONHSAG013822	3.73624	1.5593	-0.0679876	0.801445	0.261639	1.30393	0.667052	0.144039	1.93961	0.0524275	0.210134
NONHSAG013825	-0.85453	-0.975242	2.28422	-0.523566	0.104148	1.11889	1.10147	0.137902	-0.205222	0.837399	0.936956
NONHSAG013843	1.03229	0.484763	1.84372	0.000429436	0.108141	1.02937	0.949941	0.133333	2.28294	0.0224338	0.120907
NONHSAG013847	0.757485	1.01181	1.06201	0.193775	0.102285	1.12797	0.760655	0.133959	2.52763	0.0114834	0.075918
NONHSAG013859	-0.409189	0.69049	0.797224	0.449088	0.0974478	1.0596	0.719631	0.136695	0.189541	0.849669	0.940827
NONHSAG013864	-0.172901	-1.35017	1.14498	-0.0708329	0.0958104	1.22787	0.775916	0.133417	-0.13507	0.892556	0.960519
NONHSAG013906	-1.03024	-4.13598	2.25041	-0.653222	0.10809	3.13829	1.08869	0.140445	-0.547659	0.583926	0.815195
NONHSAG013910	-0.0914541	-1.35116	3.28816	0.0779463	0.0955541	1.2282	1.56766	0.133435	0.374078	0.708346	0.876778
NONHSAG013965	-0.168991	-0.788362	0.519996	-0.252104	0.0957945	1.07769	0.6892	0.134393	-0.803606	0.421625	0.717787
NONHSAG013969	-0.330342	0.166481	0.533068	0.421613	0.0967537	1.00346	0.690347	0.136296	0.137602	0.890555	0.959233
NONHSAG013970	-0.00634496	-0.177156	-0.066508	0.847326	0.095455	1.00392	0.667035	0.145299	1.23188	0.217995	0.506568
NONHSAG013971	0.486349	0.677979	-0.394578	0.474923	0.0982704	1.05746	0.679641	0.137093	1.90018	0.0574092	0.22355
NONHSAG013972	0.210615	0.571429	0.326372	0.492841	0.0959826	1.04082	0.675543	0.137382	1.51837	0.128922	0.370483
NONHSAG013982	0.687835	-1.50781	-0.405281	0.7055	0.101087	1.28419	0.680354	0.141629	0.433918	0.664348	0.856434
NONHSAG013989	-1.49824	-1.46367	1.06944	0.575617	0.122177	1.26779	0.761975	0.138856	-0.477158	0.63325	0.841974
NONHSAG013992	1.02183	-0.0177381	0.327968	0.240704	0.107885	1.00004	0.67563	0.134299	2.67766	0.0074139	0.0555862
NONHSAG013997	0.0871105	0.0970456	0.0120904	-0.149893	0.0955449	1.00118	0.666679	0.133708	-0.0208471	0.983368	0.993911
NONHSAG013998	1.13963	1.38166	1.31698	0.0565859	0.110916	1.23862	0.811202	0.133387	3.11979	0.00180979	0.0214293
NONHSAG014016	-0.39184	-0.0503546	0.889301	-0.863631	0.0972824	1.00032	0.732571	0.145764	-1.55663	0.119559	0.353042
NONHSAG014037	0.235895	1.76607	-1.94436	0.184369	0.096117	1.38988	0.98171	0.1339	0.0589205	0.953015	0.983342
NONHSAG014046	0.714852	1.54904	-0.440268	0.262085	0.101538	1.29994	0.68282	0.134478	1.42966	0.152813	0.408999
NONHSAG014057	1.19003	1.181	-0.0361456	0.779587	0.112314	1.17435	0.666776	0.143463	3.97767	6.95949e-05	0.0023329
NONHSAG014060	-0.0487571	3.87274	0.906835	1.4486	0.0954828	2.87476	0.735196	0.168308	1.47447	0.140355	0.389967
NONHSAG014068	-1.13338	-10.5933	0.880949	-0.571285	0.110747	15.0272	0.731339	0.138773	-0.798504	0.424578	0.720426
NONHSAG014073	1.29632	-0.650788	-0.7257	0.935298	0.11546	1.05294	0.710553	0.147913	1.04322	0.296847	0.60498
NONHSAG014078	-0.15865	0.340942	0.80515	0.815985	0.0957542	1.01453	0.720689	0.144431	1.22576	0.220288	0.509213
NONHSAG014080	-0.998849	-1.34256	3.50075	-0.84306	0.107332	1.22531	1.68794	0.145179	-0.0779651	0.937856	0.977019
NONHSAG014098	0.591555	-2.06556	2.79629	-0.151181	0.0996205	1.53332	1.31827	0.133714	0.308104	0.758003	0.899416
NONHSAG014109	0.0792023	0.429752	0.109785	-0.228021	0.0955292	1.02309	0.667671	0.1342	-0.0632283	0.949585	0.981472
NONHSAG014113	-0.481187	-0.266794	1.7175	-0.344132	0.098211	1.0089	0.912484	0.135307	-0.114823	0.908586	0.965174
NONHSAG014156	-0.711175	0.493715	0.45832	-0.389271	0.101476	1.03047	0.684171	0.135859	-1.96831	0.0490321	0.201131
NONHSAG014160	1.38651	0.409161	1.02088	0.0845522	0.11834	1.02093	0.753516	0.133452	3.30182	0.000960595	0.0141825
NONHSAG014161	2.04656	1.41025	-1.21339	1.02967	0.145317	1.2486	0.789359	0.151004	1.33615	0.1815	0.455567
NONHSAG014162	1.5342	0.706113	-0.302312	0.997993	0.123476	1.06232	0.674283	0.149933	3.46108	0.000538008	0.00955566
NONHSAG014165	2.8918	2.62935	-1.19342	1.58776	0.195008	1.86419	0.785355	0.17535	1.62036	0.105155	0.326516
NONHSAG014166	3.49887	2.1507	-1.90619	0.787755	0.241194	1.57819	0.969462	0.143676	1.02743	0.304217	0.61193
NONHSAG014169	2.12844	1.34775	-0.851448	1.36039	0.149386	1.22705	0.72708	0.164178	1.81758	0.0691282	0.250288
NONHSAG014170	1.65668	0.651235	-1.06551	0.212285	0.128128	1.05301	0.761276	0.134084	0.95193	0.341132	0.647651
NONHSAG014188	3.08798	2.48139	0.290737	1.16028	0.208974	1.76966	0.673711	0.155771	2.95734	0.00310309	0.0306067
NONHSAG014189	2.24513	1.25457	0.463661	0.170339	0.155462	1.19674	0.684582	0.133817	2.61655	0.00888241	0.0623603
NONHSAG014194	-0.279597	-0.646214	1.03826	-0.350196	0.0963852	1.0522	0.756498	0.135377	-0.814879	0.415141	0.713796
NONHSAG014202	0.892042	-0.303709	0.6539	-0.115001	0.104928	1.01153	0.702299	0.133554	1.87642	0.0605981	0.230242
NONHSAG014212	-0.151372	-1.64325	1.30966	-0.322438	0.0957273	1.33753	0.8096	0.135066	-0.252459	0.800686	0.919885
NONHSAG014215	-0.994842	-1.37431	1.80641	-0.158475	0.107237	1.23609	0.938594	0.133752	-0.350336	0.726087	0.884565
NONHSAG014216	-1.05955	-0.871502	1.52041	-0.376133	0.108819	1.09494	0.859304	0.135691	-0.5911	0.554453	0.799481
NONHSAG014240	0.992547	0.292003	-0.693468	-0.00626004	0.107183	1.01066	0.706742	0.133334	1.94293	0.052024	0.208868
NONHSAG014245	0.88579	0.594253	0.606637	0.0777651	0.104795	1.04414	0.697334	0.133434	2.37635	0.0174847	0.102049
NONHSAG014250	1.12643	0.77239	1.27446	-0.323674	0.11056	1.07457	0.802021	0.135079	2.34031	0.0192678	0.109393
NONHSAG014258	0.804835	-0.673978	-0.589395	0.0438225	0.103166	1.05678	0.695616	0.133365	1.50188	0.133128	0.3772
NONHSAG014274	0.436435	-0.166577	0.575785	0.0391425	0.0977221	1.00347	0.694294	0.133359	1.20752	0.227231	0.519411
NONHSAG014276	0.401585	-0.571429	-0.606035	0.243544	0.0973744	1.04082	0.697273	0.134322	1.00775	0.313575	0.620083
NONHSAG014290	0.0273696	-0.633574	1.89534	-0.140693	0.0954635	1.05018	0.966025	0.133663	0.336375	0.736588	0.889775
NONHSAG014292	-0.383441	-2.39379	2.01207	-0.491994	0.0972049	1.71628	1.00404	0.137368	-0.288182	0.773208	0.906341
NONHSAG014330	1.75223	-0.736203	-0.175489	0.395167	0.132006	1.06775	0.669233	0.135936	1.11837	0.263408	0.563464
NONHSAG014331	0.576486	-0.127515	0.431426	0.339617	0.0994109	1.00203	0.682177	0.135256	1.97525	0.0482402	0.199326
NONHSAG014332	1.32889	-0.416139	0.811437	-0.0167596	0.116478	1.02165	0.721536	0.133338	1.9029	0.0570533	0.222754
NONHSAG014338	1.79876	-1.35339	0.212264	0.241693	0.133973	1.22896	0.670421	0.134307	0.73085	0.464871	0.743802
NONHSAG014339	0.794832	0.338309	0.97782	0.454306	0.102975	1.01431	0.746344	0.136773	2.88359	0.00393167	0.0359623
NONHSAG014340	1.01725	0.151152	0.516538	0.364126	0.107774	1.00286	0.688901	0.135543	2.98007	0.00288178	0.0291773
NONHSAG014358	-0.0243295	-7.86002	0.966753	0.157025	0.0954616	8.72249	0.744551	0.133744	-0.536302	0.59175	0.819448
NONHSAG014361	-0.0754125	0.571035	-0.544386	0.193243	0.0955222	1.04076	0.691363	0.133956	0.0918761	0.926796	0.971982
NONHSAG014362	0.37492	12.6067	-1.53339	0.291098	0.0971279	20.866	0.862606	0.134746	0.625557	0.531606	0.786243
NONHSAG014369	0.330679	-0.863263	0.495625	0.146106	0.0967563	1.09315	0.687137	0.133689	0.988716	0.322802	0.627568
NONHSAG014373	2.48711	-0.196128	-0.216013	-0.135941	0.169094	1.00481	0.670555	0.133641	0.925782	0.354559	0.659926
NONHSAG014396	-1.02715	-1.52368	0.950439	-0.00522139	0.108015	1.2902	0.741945	0.133334	-0.751304	0.45247	0.736784
NONHSAG014414	-1.68601	-3.34006	3.38892	-0.630434	0.129295	2.3945	1.62373	0.139957	-0.401827	0.687811	0.86707
NONHSAG014419	-0.137614	0.587642	-0.388466	-0.0159823	0.09568	1.04317	0.679242	0.133338	-0.347031	0.728568	0.885775
NONHSAG014423	0.436614	1.67811	-0.807336	-0.169881	0.097724	1.35201	0.720983	0.133814	0.324223	0.74577	0.894363
NONHSAG014425	1.08249	0.104481	0.00516513	0.753041	0.109404	1.00136	0.666669	0.142785	3.53901	0.000401628	0.00782962
NONHSAG014426	0.599013	0.628075	0.648229	0.352011	0.0997262	1.04931	0.701683	0.135399	2.27678	0.0227995	0.122268
NONHSAG014436	0.779349	-20.5618	-0.611894	0.0329704	0.102685	53.8482	0.697868	0.133351	-0.698249	0.485022	0.755788
NONHSAG014454	1.44202	-0.441925	1.7743	0.321274	0.12021	1.02441	0.929012	0.135054	1.78605	0.0740909	0.262595
NONHSAG014457	1.94898	0.807606	-0.514317	0.128019	0.140675	1.08153	0.68871	0.133606	1.43083	0.152479	0.408302
NONHSAG014462	-0.218104	0.553137	0.463062	0.27766	0.0960208	1.03825	0.684536	0.134618	0.222213	0.824148	0.930132
NONHSAG014466	2.98747	-0.374286	-1.02506	0.503526	0.201704	1.01751	0.75423	0.137559	0.744719	0.456441	0.737796
NONHSAG014473	1.34556	0.0156386	0.144003	0.345617	0.117009	1.00003	0.668395	0.135324	3.32725	0.000877077	0.0133468
NONHSAG014475	2.68319	3.35894	-1.88081	0.726416	0.181163	2.41031	0.961453	0.142128	0.99255	0.320929	0.625505
NONHSAG014487	-1.28963	-1.08603	1.66658	-0.194921	0.115254	1.14743	0.898123	0.133967	-0.500248	0.616901	0.832863
NONHSAG014489	-1.2593	-1.05569	1.00144	-0.141842	0.114334	1.13931	0.750241	0.133669	-0.957792	0.338168	0.644918
NONHSAG014490	0.0239308	-1.6185	0.713579	0.0350457	0.0954614	1.32744	0.7091	0.133354	-0.0804435	0.935885	0.97599
NONHSAG014502	-0.158674	-1.72062	1.96058	-0.231171	0.0957543	1.37007	0.986988	0.134224	-0.0344534	0.972516	0.990551
NONHSAG014505	-0.86912	-1.69675	0.475055	-0.223987	0.104447	1.35987	0.685473	0.13417	-1.28721	0.198023	0.479542
NONHSAG014515	0.899363	-0.0375768	0.993228	0.435841	0.105084	1.00018	0.748875	0.136499	2.97777	0.00290357	0.0292817
NONHSAG014516	0.718157	-1.29306	1.83155	0.396954	0.101594	1.209	0.946215	0.13596	0.791809	0.428472	0.722906
NONHSAG014518	1.16147	-2.10337	0.206975	0.377422	0.111514	1.55302	0.670237	0.135707	0.285786	0.775042	0.907329
NONHSAG014549	1.98072	1.02057	-1.30165	0.839523	0.14216	1.13019	0.807859	0.14508	1.13791	0.255159	0.553783
NONHSAG014560	2.58099	0.34912	-1.00549	0.321667	0.174758	1.01524	0.750918	0.135058	0.934842	0.34987	0.656074
NONHSAG014574	3.14596	3.38306	-0.0874301	1.63227	0.213277	2.43063	0.667304	0.177738	2.51298	0.0119715	0.078018
NONHSAG014575	3.02124	3.05817	-0.111396	1.22305	0.20412	2.16905	0.667701	0.158264	2.34218	0.0191713	0.109136
NONHSAG014577	2.96154	1.14058	-0.237578	1.01463	0.199868	1.16261	0.67137	0.150491	2.08313	0.037239	0.168514
NONHSAG014578	1.23323	0.174545	0.742893	0.0487563	0.11356	1.00381	0.712658	0.133373	2.87686	0.00401656	0.0363752
NONHSAG014579	2.52275	2.0998	-2.02705	0.649628	0.17122	1.55114	1.00908	0.140367	0.845223	0.397986	0.698634
NONHSAG014582	1.19517	0.541082	-0.184413	0.378908	0.11246	1.0366	0.669501	0.135726	3.15867	0.00158493	0.0196466
NONHSAG014586	1.58506	0.706647	-0.821413	0.401091	0.125364	1.06242	0.722893	0.136015	1.39778	0.162179	0.426032
NONHSAG014589	1.23551	-0.262804	0.0256962	-0.227337	0.113627	1.00863	0.666722	0.134195	1.87471	0.0608323	0.230828
NONHSAG014590	0.845568	-0.598613	0.768792	-0.459179	0.103966	1.04479	0.71592	0.136847	0.786494	0.431578	0.724591
NONHSAG014591	0.534978	-2.3239	0.958355	-0.412732	0.0988617	1.67506	0.743204	0.136172	-0.15552	0.876411	0.953492
NONHSAG014592	-0.173734	-2.78148	-0.0181667	-0.607739	0.0958139	1.96708	0.666694	0.139489	-1.00763	0.313633	0.620083
NONHSAG014602	-1.37294	-5.13853	1.49534	-0.739999	0.117894	4.30056	0.853003	0.14246	-0.820619	0.411864	0.711863
NONHSAG014621	0.0729627	0.571429	-0.48907	-0.385109	0.0955179	1.04082	0.686599	0.135805	-0.496705	0.619397	0.833269
NONHSAG014629	0.151737	-0.110895	0.938996	0.182791	0.0957286	1.00154	0.740143	0.13389	0.912615	0.361445	0.66624
NONHSAG014646	1.20617	0.352281	0.756251	0.169802	0.112774	1.01551	0.714326	0.133814	3.08972	0.00200345	0.0228582
NONHSAG014655	0.27833	1.95387	1.44884	-0.300957	0.0963768	1.4772	0.841594	0.134843	0.968341	0.332874	0.639109
NONHSAG014663	0.952846	0.759499	0.067947	0.898868	0.106263	1.0721	0.667051	0.146799	3.68139	0.000231964	0.0053392
NONHSAG014670	0.498788	-0.938371	0.8104	0.207857	0.0984163	1.11007	0.721396	0.134053	1.18508	0.235986	0.530756
NONHSAG014673	1.06381	1.72747	-0.357359	-0.0550052	0.108927	1.37302	0.677309	0.133384	1.16602	0.243608	0.539438
NONHSAG014679	2.10043	0.61488	-2.0238	1.09143	0.147976	1.04726	1.00798	0.153187	0.695913	0.486483	0.756949
NONHSAG014702	-0.479633	-0.516334	1.25818	0.209335	0.0981932	1.03333	0.798584	0.134064	-0.0738674	0.941116	0.978115
NONHSAG014718	-0.368129	0.799284	0.768386	-0.174174	0.0970679	1.07986	0.715868	0.133839	-0.731735	0.46433	0.743678
NONHSAG014722	-0.288752	1.6092	1.95144	-0.543115	0.0964471	1.32369	0.984009	0.13825	0.567107	0.570641	0.806641
NONHSAG014723	0.548661	0.647701	0.894627	0.263552	0.0990382	1.05244	0.733363	0.134491	2.0954	0.0361355	0.165715
NONHSAG014724	-0.414308	0.0483792	1.76831	-0.276098	0.097498	1.00029	0.927243	0.134604	0.0563366	0.955074	0.984215
NONHSAG014759	-0.727567	-13.2967	1.95131	-0.00869996	0.101756	23.1004	0.983967	0.133335	-0.600675	0.548057	0.79535
NONHSAG014764	-0.620324	-0.500974	1.19433	-0.417025	0.100036	1.03137	0.785535	0.136232	-0.830824	0.406073	0.706266
NONHSAG014774	-0.44068	-1.05748	4.99766	-0.243113	0.0977664	1.13978	2.74805	0.134318	0.40356	0.686536	0.866766
NONHSAG014778	1.01846	-0.313054	-0.175984	0.105218	0.107803	1.01225	0.669248	0.133518	2.20257	0.0276249	0.139572
NONHSAG014806	-0.838001	-1.18621	7.76588	-0.431229	0.103815	1.17589	5.69241	0.136433	0.437347	0.66186	0.855299
NONHSAG014825	-0.622245	0.28238	1.15161	-0.220361	0.100064	1.00997	0.777184	0.134143	-0.824193	0.40983	0.709482
NONHSAG014828	0.0273486	0.207601	0.786495	0.103015	0.0954634	1.00539	0.718215	0.13351	0.523044	0.600944	0.82378
NONHSAG014829	1.77403	-0.391305	1.61152	0.276544	0.132921	1.01914	0.883084	0.134608	1.86891	0.0616347	0.232621
NONHSAG014832	0.387066	1.15407	0.652754	0.600895	0.0972381	1.16648	0.702174	0.139351	2.29829	0.0215451	0.117986
NONHSAG014846	1.16647	0.0829006	-0.39812	-0.0825881	0.111653	1.00086	0.679875	0.133447	2.14398	0.0320344	0.153496
NONHSAG014852	-0.619054	2.49957	-0.717679	-0.0103202	0.100017	1.78098	0.709589	0.133335	0.0414431	0.966943	0.988495
NONHSAG014863	-0.510884	0.38888	-0.105228	-0.16207	0.0985617	1.0189	0.667589	0.133771	-1.37639	0.168701	0.436356
NONHSAG014873	0.284439	-0.533131	2.6271	0.524458	0.0964177	1.03553	1.2418	0.137918	0.943493	0.345429	0.651856
NONHSAG014875	0.443179	0.375064	-0.0903586	-0.0163854	0.0977927	1.01758	0.667347	0.133338	1.03269	0.30175	0.609442
NONHSAG014877	2.70035	1.27033	-0.444322	0.655304	0.182263	1.20172	0.683118	0.14049	1.78031	0.0750257	0.2643
NONHSAG014889	-0.919148	-0.931322	4.7884	-1.24944	0.105512	1.10842	2.5774	0.159352	0.120211	0.904316	0.963898
NONHSAG014890	-0.0163547	-0.0112771	1.8602	-0.112335	0.0954577	1.00002	0.95503	0.133544	0.478929	0.631989	0.841238
NONHSAG014891	0.335906	-0.284389	1.74416	-0.21203	0.0967978	1.01011	0.920175	0.134083	0.613166	0.539767	0.790745
NONHSAG014904	1.40482	3.09277	1.18998	0.141378	0.118949	2.19565	0.784672	0.133666	2.03485	0.0418656	0.181662
NONHSAG014911	0.377096	-0.0910733	1.11641	0.0902533	0.0971474	1.00104	0.770531	0.133469	1.32008	0.186807	0.462836
NONHSAG014914	1.35417	1.17274	0.390102	-0.234964	0.117285	1.17192	0.679348	0.134253	2.52273	0.0116446	0.0765163
NONHSAG014915	-0.346814	0.179155	1.25727	0.398221	0.0968864	1.00401	0.798393	0.135976	0.246928	0.804964	0.921756
NONHSAG014923	0.808814	-0.158955	1.05261	0.473806	0.103242	1.00316	0.758999	0.137075	2.84998	0.00437214	0.0387117
NONHSAG014926	0.292386	-0.197209	4.6233	-0.383218	0.0964723	1.00486	2.44791	0.135781	0.694117	0.487609	0.758206
NONHSAG014927	0.635833	-0.722758	2.73272	-0.43822	0.100267	1.0653	1.28898	0.136534	0.564991	0.57208	0.807562
NONHSAG014955	0.478679	-0.685557	-0.187924	0.687688	0.0981823	1.05875	0.66961	0.141215	1.98628	0.0470024	0.196462
NONHSAG014965	-0.418887	-2.09016	0.888131	-0.556384	0.0975434	1.54609	0.732398	0.138493	-0.743571	0.457136	0.738418
NONHSAG014986	-0.136819	-0.991265	1.45765	-0.535238	0.0956774	1.12283	0.843729	0.138108	-0.246837	0.805034	0.921756
NONHSAG014987	1.46599	-0.796022	0.968904	-0.36186	0.12104	1.07921	0.744898	0.135516	0.865734	0.386636	0.687841
NONHSAG014988	0.287528	-0.0168776	1.62954	-0.372528	0.0964387	1.00004	0.88795	0.135646	0.477294	0.633153	0.841974
NONHSAG015014	0.264947	-0.611232	1.24652	-0.231219	0.0962902	1.0467	0.796151	0.134224	0.353084	0.724026	0.883374
NONHSAG015016	1.65854	3.20838	-0.0933602	1.29854	0.128202	2.28672	0.667393	0.161437	2.13278	0.0329427	0.156501
NONHSAG015027	1.14487	-1.29988	2.32661	0.266409	0.111058	1.21121	1.11776	0.134516	0.865483	0.386774	0.687983
NONHSAG015030	1.31021	2.06043	-1.4989	-0.312865	0.115891	1.53067	0.853892	0.134965	0.43054	0.666803	0.857238
NONHSAG015040	-0.286886	-0.102401	0.403867	0.088045	0.0964344	1.00131	0.680259	0.133463	-0.404481	0.685859	0.866609
NONHSAG015044	0.778552	0.589932	0.597273	0.517954	0.102671	1.0435	0.696395	0.137805	2.89874	0.00374661	0.0349089
NONHSAG015082	2.45665	0.517308	0.960889	1.12784	0.167301	1.03345	0.743609	0.154534	4.3219	1.5469e-05	0.000826741
NONHSAG015092	0.305741	-1.21229	1.13136	0.271697	0.0965674	1.18371	0.773331	0.134564	0.567935	0.570079	0.806641
NONHSAG015097	3.07894	0.358926	0.722142	0.708065	0.20831	1.0161	0.710124	0.141689	2.21192	0.0269719	0.137329
NONHSAG015110	0.0576072	-1.05672	0.883343	-0.105547	0.0954941	1.13958	0.731691	0.133519	0.0153595	0.987745	0.995694
NONHSAG015113	0.446233	0.425541	0.395266	0.298013	0.0978251	1.02264	0.679686	0.134814	1.73351	0.0830043	0.279975
NONHSAG015129	0.609762	-1.0933	0.441001	-0.070637	0.0998809	1.14941	0.682873	0.133416	0.809698	0.418114	0.714982
NONHSAG015140	0.179332	-0.541886	1.26595	0.37224	0.0958374	1.0367	0.800219	0.135643	1.15034	0.250006	0.547491
NONHSAG015150	0.88891	1.76996	-0.827829	0.705562	0.104861	1.39159	0.723775	0.14163	1.25453	0.20965	0.495104
NONHSAG015161	0.800678	3.4532	-0.0665442	1.13913	0.103087	2.49057	0.667036	0.15496	1.48007	0.138855	0.386882
NONHSAG015164	-0.374049	-1.23707	3.00568	-0.527993	0.0971202	1.19129	1.41951	0.13798	0.088592	0.929406	0.973152
NONHSAG015174	0.236356	0.826543	0.92299	0.279322	0.0961196	1.0854	0.737659	0.134634	1.45988	0.144324	0.395941
NONHSAG015176	0.98599	-0.726924	-0.0309257	0.112812	0.107028	1.06605	0.666746	0.133545	2.10333	0.0354372	0.163577
NONHSAG015177	2.46203	-2.19065	0.560936	-0.122695	0.167617	1.59987	0.692887	0.133584	0.386325	0.699256	0.872695
NONHSAG015181	1.19783	1.64604	0.232356	0.636482	0.112535	1.33868	0.671166	0.140085	3.92275	8.75423e-05	0.00272144
NONHSAG015182	1.36372	2.30156	1.04243	0.734027	0.117594	1.66215	0.757221	0.142313	4.67151	2.98993e-06	0.000282382
NONHSAG015189	-0.186695	-3.1376	2.05522	-0.239118	0.0958695	2.23057	1.01866	0.134286	-0.215661	0.829252	0.932739
NONHSAG015196	1.32955	0.585952	-1.44081	0.2799	0.116498	1.04292	0.839661	0.134639	0.63177	0.527537	0.783732
NONHSAG015201	0.172204	0.29727	-0.0544888	0.204706	0.0958076	1.01105	0.666914	0.134032	0.783355	0.433419	0.725781
NONHSAG015211	1.25095	1.25672	0.917069	0.235534	0.114084	1.19742	0.736751	0.134258	3.49951	0.000466109	0.00863972
NONHSAG015212	0.609279	1.29877	0.0448463	0.0521851	0.0998738	1.21085	0.666834	0.133379	1.71354	0.0866137	0.288228
NONHSAG015215	-0.0370345	0.378136	0.495971	-0.331016	0.0954709	1.01787	0.687166	0.13516	-0.386915	0.698819	0.872507
NONHSAG015217	0.434112	2.43271	0.213599	0.113483	0.097698	1.73976	0.670469	0.133548	1.00589	0.314471	0.620587
NONHSAG015220	0.602248	1.12442	0.525109	-0.0162873	0.0997724	1.15804	0.689645	0.133338	1.71685	0.0860069	0.287172
NONHSAG015234	1.27257	-3.22866	1.03421	0.0173933	0.114733	2.30303	0.7558	0.133338	0.0457205	0.963533	0.98709
NONHSAG015239	0.446211	-3.746	0.79302	-0.153105	0.0978248	2.75406	0.719073	0.133724	-0.336949	0.736155	0.889727
NONHSAG015243	-1.85668	-0.857029	0.428124	-0.465369	0.136493	1.09181	0.681941	0.136943	-1.98458	0.0471917	0.196908
NONHSAG015246	-0.339785	-0.406968	2.93066	-0.168927	0.096829	1.0207	1.3824	0.133809	0.391085	0.695735	0.87125
NONHSAG015251	-0.855918	-3.63228	1.92056	-0.0945495	0.104176	2.64918	0.974045	0.133482	-0.42169	0.673251	0.860842
NONHSAG015254	0.502966	0.109233	0.442477	0.167023	0.0984662	1.00149	0.682982	0.133798	1.58691	0.112532	0.339882
NONHSAG015257	1.52982	-0.257932	0.365106	0.392891	0.123316	1.00832	0.677775	0.135906	2.88477	0.00391703	0.0359111
NONHSAG015268	-0.253019	-0.0409057	4.0205	-0.255262	0.0962167	1.00021	2.0137	0.134419	0.590008	0.555185	0.799738
NONHSAG015269	-0.417356	0.823862	0.86185	-0.118788	0.0975282	1.08484	0.728565	0.133569	-0.720802	0.471031	0.746959
NONHSAG015282	0.35351	-0.426503	1.20964	0.0884353	0.0969423	1.02274	0.788602	0.133464	1.21168	0.225635	0.516754
NONHSAG015284	0.0932963	-1.71171	2.21694	0.301199	0.0955582	1.36624	1.07624	0.134845	0.324111	0.745854	0.894363
NONHSAG015285	1.89782	0.362079	0.745906	0.600899	0.138332	1.01639	0.713031	0.139351	4.74257	2.11028e-06	0.000217803
NONHSAG015305	0.975678	-0.785635	-1.86774	0.572169	0.106787	1.07715	0.957372	0.13879	-0.00508078	0.995946	0.998818
NONHSAG015319	-0.900262	-1.35728	0.754234	-0.0402969	0.105103	1.23028	0.714072	0.13336	-0.935987	0.34928	0.655278
NONHSAG015331	-1.56919	-1.46938	2.02879	-1.3497	0.124768	1.26988	1.00966	0.163695	-0.817343	0.413732	0.713056
NONHSAG015335	0.876215	-0.454815	0.821446	0.170383	0.104594	1.02586	0.722898	0.133817	2.34887	0.0188306	0.107629
NONHSAG015336	0.701538	0.700039	2.52808	0.112675	0.101314	1.06126	1.19926	0.133545	1.56499	0.117586	0.349503
NONHSAG015341	0.235698	-3.16698	1.03417	-0.328828	0.0961159	2.25372	0.755792	0.135135	-0.338106	0.735283	0.889124
NONHSAG015344	2.00951	0.629543	0.838593	-0.0910614	0.143527	1.04954	0.72527	0.133472	2.36682	0.0179418	0.103795
NONHSAG015348	0.246404	-0.920314	0.664921	-0.102124	0.0961773	1.10587	0.70351	0.133507	0.424824	0.670965	0.859931
NONHSAG015349	0.478685	-2.90264	1.71832	-0.106878	0.0981824	2.05317	0.91272	0.133524	-0.014892	0.988118	0.995783
NONHSAG015368	0.781861	-1.02572	0.666665	0.260091	0.102732	1.13151	0.703704	0.134461	1.24635	0.212636	0.499876
NONHSAG015373	-1.77841	-4.49517	2.51221	-0.339011	0.133106	3.52582	1.1926	0.135249	-0.58442	0.558938	0.801819
NONHSAG015375	0.683827	-0.916778	-0.254762	0.218216	0.101021	1.10506	0.672075	0.134127	1.61739	0.105793	0.327993
NONHSAG015385	0.94166	-0.59557	0.235267	0.244233	0.106011	1.04434	0.671279	0.134327	2.38423	0.0171148	0.100643
NONHSAG015399	0.745629	0.266139	0.492321	0.152709	0.102073	1.00885	0.686865	0.133722	2.12283	0.0337684	0.158675
NONHSAG015413	0.00627324	-0.670215	1.33291	-0.294333	0.095455	1.05615	0.814721	0.134777	-0.0101528	0.991899	0.997515
NONHSAG015417	-1.01402	-0.862058	0.924495	-0.123956	0.107695	1.09289	0.737891	0.133589	-1.04112	0.297822	0.605938
NONHSAG015424	0.259118	0.13888	0.944334	-0.197597	0.0962539	1.00241	0.740981	0.133984	0.58522	0.5584	0.801659
NONHSAG015425	0.612762	-2.27427	0.793301	-0.207643	0.0999245	1.64654	0.719111	0.134052	-0.060418	0.951823	0.982615
NONHSAG015427	0.323493	0.357622	1.39167	-0.0120448	0.0967003	1.01599	0.828062	0.133336	1.18137	0.237456	0.532386
NONHSAG015431	0.275441	-0.890871	-0.653197	-0.059848	0.0963577	1.09921	0.702222	0.133393	0.148867	0.881659	0.956141
NONHSAG015436	0.469135	0.0170461	-0.0559864	-0.510636	0.0980746	1.00004	0.666928	0.137679	0.225552	0.82155	0.929319
NONHSAG015440	1.52932	-0.638586	1.4575	0.593303	0.123298	1.05097	0.843693	0.1392	1.9296	0.0536563	0.213192
NONHSAG015442	0.496616	0.191638	0.624085	-0.0855908	0.0983906	1.00459	0.699123	0.133455	1.22496	0.22059	0.509713
NONHSAG015454	1.71257	-0.130494	0.553319	0.29088	0.13037	1.00213	0.69218	0.134744	2.6245	0.0086776	0.0614298
NONHSAG015470	2.17677	0.0572183	3.27194	0.507616	0.151863	1.00041	1.5588	0.137628	1.94739	0.051488	0.207411
NONHSAG015471	1.53948	-0.804623	0.321129	0.416588	0.123669	1.08093	0.67526	0.136226	1.47305	0.140738	0.390242
NONHSAG015479	1.87008	-0.0838792	0.0390447	0.132917	0.137088	1.00088	0.666794	0.133628	1.65174	0.0985869	0.312849
NONHSAG015483	0.862039	-0.525251	0.518637	-0.0210438	0.104301	1.03449	0.689082	0.133341	1.89111	0.0586099	0.2265
NONHSAG015489	0.339364	1.86414	0.655936	0.0981938	0.0968256	1.43438	0.702521	0.133494	1.37779	0.168268	0.43549
NONHSAG015492	1.42648	-1.02223	-0.0481755	-0.0984673	0.119679	1.13062	0.66686	0.133495	0.672968	0.500968	0.768255
NONHSAG015493	-0.723139	-2.36127	2.57305	-0.306308	0.10168	1.69695	1.21838	0.134897	-0.20042	0.841152	0.938821
NONHSAG015510	1.99702	0.106836	0.413596	0.355382	0.142932	1.00143	0.680922	0.135438	2.45296	0.0141688	0.0881382
NONHSAG015511	3.99407	2.29475	-0.110801	1.21551	0.285366	1.65824	0.66769	0.157958	2.18652	0.0287779	0.143408
NONHSAG015512	2.05105	1.63943	0.379685	0.355806	0.145535	1.33597	0.67868	0.135443	3.14298	0.00167235	0.0203486
NONHSAG015519	1.03217	-0.930629	0.226526	0.111871	0.108138	1.10826	0.670943	0.133542	1.30244	0.192765	0.47151
NONHSAG015524	2.47122	-0.568821	0.31946	-0.0535043	0.168156	1.04044	0.675171	0.133381	1.03626	0.30008	0.607202
NONHSAG015535	1.44139	-0.0112556	0.27067	0.243128	0.120188	1.00002	0.672772	0.134319	3.3224	0.000892456	0.0135117
NONHSAG015536	2.18957	0.367157	-2.01605	0.810987	0.152528	1.01685	1.00537	0.144295	0.57702	0.563926	0.804117
NONHSAG015538	-0.00796703	-1.27921	0.593956	-0.00319941	0.0954553	1.20455	0.696065	0.133334	-0.0840147	0.933045	0.974776
NONHSAG015551	0.912095	-0.374493	0.646541	0.223686	0.105358	1.01753	0.701501	0.134167	2.47269	0.0134099	0.0847321
NONHSAG015566	-1.43711	0.0408978	9.10426	-1.16452	0.120041	1.00021	7.57397	0.155935	0.466431	0.640907	0.846198
NONHSAG015591	-0.160196	-0.328024	-0.767818	0.0299332	0.0957601	1.01345	0.715795	0.133348	-0.630992	0.528046	0.784096
NONHSAG015594	0.278061	1.33975	0.896302	0.248122	0.096375	1.22437	0.733613	0.134359	1.57601	0.115024	0.345037
NONHSAG015597	0.8547	0.330971	0.88368	-0.19469	0.104151	1.01369	0.731741	0.133965	1.88058	0.0600287	0.229132
NONHSAG015599	0.35841	-0.71491	0.357263	-0.12697	0.0969838	1.06389	0.677303	0.133602	0.578473	0.562945	0.803708
NONHSAG015627	-1.72068	-2.88603	1.39511	-0.799114	0.130702	2.04115	0.828861	0.143976	-1.03727	0.299609	0.606763
NONHSAG015642	-0.758448	-1.63499	2.84899	-1.55482	0.102303	1.33415	1.34306	0.173624	-0.372671	0.709393	0.876933
NONHSAG015650	2.62289	1.1529	0.176684	1.24211	0.177354	1.16615	0.669268	0.159047	3.20419	0.00135445	0.017596
NONHSAG015652	2.1157	0.509461	-0.213532	0.521109	0.148743	1.03244	0.670466	0.137859	2.02023	0.0433599	0.186275
NONHSAG015653	1.66254	-0.360373	1.23399	0.111078	0.12836	1.01623	0.793561	0.133539	1.83775	0.066099	0.243326
NONHSAG015657	0.744783	1.0043	0.640348	0.383251	0.102058	1.12608	0.700837	0.135781	2.70217	0.0068888	0.0528541
NONHSAG015658	-0.368523	0.0798686	0.270499	0.278819	0.0970713	1.0008	0.672764	0.134629	-0.276576	0.782106	0.910973
NONHSAG015660	-1.85567	-1.10205	1.18343	-0.0294409	0.136449	1.15181	0.783376	0.133348	-0.824024	0.409926	0.709544
NONHSAG015675	1.67543	1.22569	0.0696498	0.218395	0.128872	1.18779	0.667071	0.134128	2.98906	0.00279836	0.0286086
NONHSAG015692	-0.0404055	-0.554818	1.52641	0.0655504	0.095474	1.03848	0.860826	0.133405	0.373061	0.709103	0.876933
NONHSAG015705	0.306684	0.432882	0.000121458	0.340926	0.0965742	1.02342	0.666667	0.135271	1.36066	0.173621	0.443651
NONHSAG015743	1.12914	1.89392	-0.558173	0.752832	0.110633	1.44837	0.69263	0.142779	1.71563	0.0862291	0.287511
NONHSAG015747	-1.23354	-12.3046	0.903216	-0.156267	0.113569	19.9255	0.73465	0.13374	-0.75305	0.45142	0.736178
NONHSAG015765	0.893498	-0.233594	-2.26785	0.441616	0.104959	1.00682	1.09526	0.136584	-0.080166	0.936105	0.976049
NONHSAG015770	0.985518	0.402401	-0.0474323	0.786885	0.107017	1.02024	0.666854	0.143653	3.46314	0.000533903	0.00952636
NONHSAG015771	0.795701	0.571429	-0.491532	-0.22887	0.102992	1.04082	0.6868	0.134206	1.323	0.185834	0.461578
NONHSAG015772	0.54324	0.181078	-0.623998	-0.10367	0.0989678	1.0041	0.699114	0.133512	0.894049	0.371296	0.674918
NONHSAG015788	0.118707	-0.681367	-0.6797	0.0191691	0.0956223	1.05803	0.705166	0.133339	-0.0494039	0.960597	0.986035
NONHSAG015798	1.86369	10.1055	-2.95026	1.38647	0.136804	13.7653	1.392	0.165371	0.729358	0.465783	0.743802
NONHSAG015801	0.295297	0.254917	0.421752	0.190531	0.0964926	1.00812	0.68149	0.133938	1.18876	0.234534	0.529092
NONHSAG015852	1.45454	1.01418	-0.710652	1.20874	0.120641	1.12857	0.708752	0.157684	2.08242	0.0373038	0.168514
NONHSAG015861	2.42632	-0.7776	0.028595	0.033493	0.165538	1.07558	0.666735	0.133352	0.857699	0.391059	0.691368
NONHSAG015869	0.890938	0.413603	-0.132925	0.120773	0.104904	1.02138	0.668139	0.133576	2.17496	0.0296333	0.145838
NONHSAG015874	0.300093	-1.02885	1.13309	0.0327897	0.0965266	1.13232	0.773658	0.133351	0.48273	0.629288	0.839803
NONHSAG015878	1.10417	-1.30503	1.92759	0.613718	0.109969	1.21289	0.976301	0.139611	1.03722	0.299632	0.606763
NONHSAG015893	1.27952	-0.0581166	-1.94413	-0.00408371	0.114945	1.00042	0.981635	0.133334	0.0327092	0.973907	0.991147
NONHSAG015895	0.401099	-0.755268	0.845845	0.257737	0.0973698	1.0713	0.726288	0.13444	1.45189	0.146533	0.399941
NONHSAG015905	1.38688	0.441045	-2.01569	0.514638	0.118353	1.02432	1.00525	0.137748	0.365489	0.714746	0.879305
NONHSAG015907	1.15405	0.722397	-0.526741	0.223723	0.11131	1.06523	0.689788	0.134168	2.50034	0.0124073	0.0802868
NONHSAG015929	0.0779486	-0.709166	0.788053	-0.124868	0.0955269	1.06286	0.718419	0.133593	0.0690501	0.94495	0.97935
NONHSAG015933	0.15708	-0.794348	0.34214	-0.0725805	0.0957483	1.07887	0.676422	0.133421	0.192018	0.847728	0.940163
NONHSAG015935	-0.351219	-0.398058	0.886786	-0.145114	0.0969231	1.01981	0.732199	0.133684	-0.866354	0.386296	0.687759
NONHSAG015942	-0.117829	-0.61324	0.993207	-0.103884	0.0956198	1.04701	0.748872	0.133513	-0.282254	0.777749	0.909246
NONHSAG015961	0.180794	0.0930855	0.562618	-0.0370899	0.0958437	1.00108	0.693045	0.133356	0.55674	0.577705	0.810503
NONHSAG015962	0.769267	-1.43951	0.177051	0.715085	0.102499	1.25902	0.669279	0.141856	0.777174	0.437056	0.72806
NONHSAG015964	0.744144	-0.106777	0.356424	-0.109708	0.102047	1.00143	0.677253	0.133534	1.54991	0.121163	0.355835
NONHSAG015967	-0.43138	-0.385861	0.438657	-0.2509	0.0976699	1.01861	0.682702	0.134383	-1.34189	0.179632	0.452882
NONHSAG015980	-0.0746925	-0.141398	0.366588	0.604017	0.095521	1.0025	0.677866	0.139414	0.880806	0.378423	0.681585
NONHSAG015994	0.0820224	-0.612335	-0.37942	-0.0972674	0.0955346	1.04687	0.678663	0.133491	-0.224589	0.822299	0.9294
NONHSAG016016	1.41432	-0.243203	-2.66339	0.382897	0.119267	1.00739	1.25781	0.135777	-0.072536	0.942175	0.978264
NONHSAG016018	0.161177	-0.177607	-0.034545	0.24987	0.0957638	1.00394	0.666766	0.134374	0.734059	0.462913	0.742308
NONHSAG016019	-0.313356	0.409365	-0.94306	-0.215191	0.0966235	1.02095	0.74078	0.134105	-1.27467	0.202426	0.486052
NONHSAG016021	0.630742	-0.127094	0.351145	0.4827	0.100191	1.00202	0.676942	0.137217	2.29668	0.0216372	0.118274
NONHSAG016024	1.88971	0.395097	0.793214	0.915529	0.137966	1.01951	0.719099	0.147303	5.28368	1.26613e-07	4.07216e-05
NONHSAG016025	1.62304	-0.15849	-1.66369	0.659106	0.126815	1.00314	0.897323	0.140574	0.478969	0.63196	0.841238
NONHSAG016026	2.12409	-0.159404	-0.869025	0.249089	0.149166	1.00318	0.7296	0.134367	0.819099	0.41273	0.712366
NONHSAG016027	3.05367	0.200975	-0.958066	0.0492958	0.206465	1.00505	0.743158	0.133374	0.793244	0.427636	0.722498
NONHSAG016028	1.99392	-0.0498706	-1.008	0.77785	0.142785	1.00031	0.751339	0.143418	1.0188	0.308297	0.615766
NONHSAG016057	-1.05664	-3.80651	0.223822	-1.18317	0.108746	2.81119	0.670841	0.156665	-1.44196	0.149315	0.404977
NONHSAG016060	-3.42767	-0.813795	1.87313	-0.499295	0.235322	1.08278	0.959052	0.137488	-0.750806	0.452769	0.736784
NONHSAG016061	-1.87124	-0.645335	1.06079	-0.266944	0.13714	1.05206	0.76044	0.134521	-0.983644	0.32529	0.630083
NONHSAG016071	1.94516	0.704173	-2.53389	0.190107	0.140498	1.06198	1.20172	0.133936	0.24127	0.809346	0.924161
NONHSAG016076	-0.426782	-1.09493	-0.165066	0.45563	0.0976229	1.14986	0.668937	0.136793	-0.501892	0.615744	0.832809
NONHSAG016088	-1.12917	-1.15089	-0.497258	-0.634029	0.110633	1.16557	0.687272	0.140033	-3.82411	0.000131243	0.00352548
NONHSAG016089	-1.30806	-0.645908	1.03867	-1.13365	0.115824	1.05215	0.756569	0.154753	-1.43176	0.152213	0.407957
NONHSAG016094	0.736007	0.443427	2.01449	0.275492	0.101903	1.02458	1.00485	0.134598	2.30179	0.0213468	0.117334
NONHSAG016095	0.66413	-0.249575	2.08647	-0.266113	0.100705	1.00779	1.02945	0.134514	0.837189	0.402486	0.703523
NONHSAG016098	0.943947	-1.88202	-3.49356	0.240062	0.106062	1.44275	1.68375	0.134294	-0.753232	0.45131	0.736178
NONHSAG016100	3.5173	-0.214019	-2.13506	0.646179	0.242733	1.00573	1.04654	0.140292	0.486866	0.626353	0.837766
NONHSAG016111	1.51023	4.10221	-0.957742	0.752276	0.122607	3.10351	0.743106	0.142765	1.06145	0.288487	0.59642
NONHSAG016202	-0.632675	-5.50147	2.67759	-0.854716	0.10022	4.78328	1.26413	0.145509	-0.475468	0.634454	0.842822
NONHSAG016203	-0.456488	-1.3314	12.7133	-0.364959	0.0979353	1.22158	14.1356	0.135553	0.594202	0.552377	0.798504
NONHSAG016204	0.683159	-1.39944	4.1207	-0.435104	0.101011	1.2448	2.08168	0.136489	0.49154	0.623045	0.835218
NONHSAG016205	0.238396	0.158044	1.93816	0.0367706	0.0961311	1.00312	0.979705	0.133356	0.930471	0.352127	0.657996
NONHSAG016206	0.172147	0.465347	1.24224	-0.115613	0.0958073	1.02707	0.795263	0.133556	0.656251	0.511663	0.775107
NONHSAG016213	-1.10623	-1.82029	0.872289	-0.802214	0.110023	1.41418	0.730074	0.144059	-1.35379	0.175805	0.446765
NONHSAG016227	1.39355	0.223809	0.493689	-0.124233	0.118573	1.00626	0.686977	0.133591	2.74479	0.00605505	0.0480367
NONHSAG016231	-1.02029	-0.916129	1.64039	-0.261889	0.107847	1.10491	0.890907	0.134476	-0.443251	0.657584	0.853632
NONHSAG016232	-1.15287	-3.15423	1.00519	-0.807773	0.111277	2.24365	0.750867	0.144208	-1.03291	0.301645	0.609337
NONHSAG016251	0.148106	0.0161699	0.0926318	0.149121	0.0957157	1.00003	0.667382	0.133704	0.623448	0.53299	0.786899
NONHSAG016257	-1.26886	-2.03928	2.97565	-0.931674	0.114621	1.51983	1.40454	0.1478	-0.368046	0.712839	0.878445
NONHSAG016262	0.278433	-6.17563	0.662838	-0.385299	0.0963775	5.76729	0.70328	0.135808	-0.581177	0.561121	0.802855
NONHSAG016264	0.312157	0.557667	1.40182	0.269377	0.0966146	1.03887	0.830424	0.134543	1.66976	0.0949675	0.305849
NONHSAG016265	0.477136	0.557673	1.55749	0.0952765	0.0981648	1.03887	0.868815	0.133485	1.7766	0.0756337	0.265891
NONHSAG016266	-0.168101	1.38827	0.613599	0.154803	0.0957909	1.24091	0.698042	0.133733	0.311943	0.755084	0.898519
NONHSAG016267	0.822869	1.07675	0.148709	0.378321	0.103515	1.14492	0.66851	0.135719	2.70183	0.00689586	0.0528742
NONHSAG016277	1.10168	1.68579	0.571	0.116849	0.109903	1.35523	0.693837	0.133561	2.99311	0.00276148	0.0283919
NONHSAG016278	0.887026	4.92364	0.320851	0.695433	0.104821	4.03028	0.675245	0.141394	1.22181	0.221778	0.511168
NONHSAG016288	-2.33955	-2.58577	1.32609	-1.10132	0.160615	1.83578	0.813209	0.153548	-1.32352	0.185661	0.461358
NONHSAG016292	-1.63294	-70.4288	1.68286	-1.09941	0.127198	621.026	0.902668	0.153478	-0.731231	0.464638	0.743802
NONHSAG016293	-1.55687	-9.78123	2.01398	-0.992007	0.12431	12.9591	1.00467	0.149735	-0.763115	0.445395	0.732774
NONHSAG016299	-0.718324	0.0195814	1.79348	-0.381958	0.101597	1.00005	0.934715	0.135765	-0.124688	0.900771	0.963369
NONHSAG016300	-0.312789	-0.86222	0.0512893	-0.799692	0.0966193	1.09293	0.666886	0.143992	-2.14057	0.0323089	0.154534
NONHSAG016307	-0.571703	-1.72272	1.35648	-0.482637	0.0993456	1.37097	0.820003	0.137216	-0.553874	0.579665	0.811614
NONHSAG016308	-0.403376	-0.133545	0.526292	-0.165417	0.0973916	1.00223	0.689749	0.133789	-1.05678	0.290614	0.598324
NONHSAG016309	-0.392534	-6.23383	1.8194	-0.645079	0.0972889	5.85758	0.942517	0.140269	-0.55493	0.578942	0.811433
NONHSAG016312	-1.52762	-7.23174	2.45796	-1.05945	0.123236	7.53725	1.17013	0.152041	-0.710193	0.477584	0.750959
NONHSAG016315	-1.41509	-1.7892	2.35166	0.437789	0.119294	1.40016	1.12753	0.136528	-0.145589	0.884246	0.957091
NONHSAG016327	0.179988	-1.24549	12.7644	0.535813	0.0958402	1.1939	14.2442	0.138118	0.73963	0.459525	0.739568
NONHSAG016344	-1.53138	0.351453	-0.216137	-0.355057	0.123373	1.01544	0.67056	0.135434	-2.29577	0.0216892	0.11845
NONHSAG016354	0.775774	0.572533	0.430161	0.0605371	0.102619	1.04097	0.682087	0.133394	2.07316	0.0381571	0.17096
NONHSAG016363	0.709447	-0.496463	0.964021	0.0613722	0.101446	1.03081	0.744111	0.133396	1.86417	0.0622981	0.234381
NONHSAG016366	0.269372	-1.04908	1.78255	-0.0194632	0.0963184	1.13757	0.931458	0.13334	0.424628	0.671108	0.859931
NONHSAG016367	0.998524	0.998016	1.16725	0.113709	0.107324	1.1245	0.780207	0.133549	2.87839	0.00399706	0.0362815
NONHSAG016371	0.298316	-0.383718	1.69133	0.0948663	0.096514	1.0184	0.905049	0.133483	0.845754	0.39769	0.698319
NONHSAG016375	-0.565685	-0.829807	2.08753	-0.531753	0.0992641	1.08607	1.02981	0.138046	-0.151449	0.879622	0.955238
NONHSAG016378	-0.661043	-1.00387	1.11247	-0.379377	0.100657	1.12597	0.769799	0.135732	-0.815277	0.414914	0.713548
NONHSAG016385	0.732367	-0.905456	-2.31733	0.0830454	0.10184	1.10248	1.11417	0.133448	-0.494077	0.621252	0.834131
NONHSAG016389	0.0491631	0.734415	-2.53853	0.440067	0.0954833	1.06742	1.20368	0.136561	-0.252918	0.800332	0.919791
NONHSAG016393	1.04168	-0.813899	3.51459	-0.730489	0.108372	1.0828	1.69603	0.142227	0.604476	0.545527	0.794684
NONHSAG016409	0.319051	1.02131	0.771556	0.356163	0.0966664	1.13038	0.716275	0.135448	1.76852	0.0769741	0.268915
NONHSAG016410	0.756395	0.805022	0.226807	0.286413	0.102266	1.08101	0.670953	0.134701	2.39443	0.0166463	0.0986999
NONHSAG016411	-0.440779	-1.14961	1.64924	-0.0169193	0.0977675	1.1652	0.893332	0.133338	-0.0614213	0.951024	0.982213
NONHSAG016413	0.608266	0.91082	-0.0113209	0.306443	0.0998592	1.1037	0.666677	0.134898	2.05934	0.0394614	0.175205
NONHSAG016417	0.302676	4.00685	1.13676	0.113593	0.0965452	3.00686	0.774351	0.133548	1.12567	0.260304	0.559153
NONHSAG016418	1.8658	3.42777	1.16294	0.0528547	0.136897	2.4687	0.77937	0.13338	1.99871	0.0456395	0.192729
[truncated: 9,901 more rows]

## Sheet: S5
ENSEMBL ID	NONCODE ID	Gene name	zval	FDR
ENSG00000233184	NONHSAG002228	#N/A	7.29622	1.76e-09
ENSG00000227502	NONHSAG044656	MROCKI	5.97827	2.98e-06
ENSG00000268205	NONHSAG026661	#N/A	5.73754	8.79e-06
ENSG00000267302	NONHSAG022372	RNFT1-DT	5.61331	1.39e-05
ENSG00000268362	NONHSAG025369	#N/A	5.63648	1.39e-05
ENSG00000245910	NONHSAG050423	SNHG6	5.51992	2.1e-05
ENSG00000272518	NONHSAG050586	#N/A	5.50404	2.1e-05
ENSG00000261799	NONHSAG010134	#N/A	5.49239	2.13e-05
ENSG00000269893	NONHSAG038728	SNHG8	5.41575	2.79e-05
ENSG00000263424	NONHSAG024081	#N/A	5.31092	3.71e-05
ENSG00000259562	NONHSAG017558	#N/A	5.29918	3.85e-05
ENSG00000270108	NONHSAG016024	#N/A	5.28368	4.07e-05
ENSG00000196922	NONHSAG051586	ZNF252P	5.18709	5.91e-05
ENSG00000248124	NONHSAG018850	RRN3P1	5.12368	7.12e-05
ENSG00000259248	NONHSAG017136	USP3-AS1	5.10109	7.73e-05
ENSG00000270890	NONHSAG045052	#N/A	5.07968	8.18e-05
ENSG00000225733	NONHSAG034508	FGD5-AS1	5.07071	8.42e-05
ENSG00000257815	NONHSAG011658	PRANCR	5.03257	9.6e-05
ENSG00000228748	NONHSAG006297	#N/A	4.93248	0.000137
ENSG00000229692	NONHSAG027535	SOS1-IT1	4.90885	0.000143
ENSG00000251279	NONHSAG040483	SMIM15-AS1	4.90669	0.000143
ENSG00000226604	NONHSAG053298	PAPPA-AS2	4.86964	0.00016
ENSG00000233025	NONHSAG048441	CRYZP1	4.83727	0.000172
ENSG00000240399	NONHSAG011036	#N/A	4.80052	0.000192
ENSG00000272077	NONHSAG034919	#N/A	4.79386	0.000195
ENSG00000254485	NONHSAG085327	#N/A	4.7809	0.000198
ENSG00000276445	NONHSAG076511	#N/A	4.77351	0.000201
ENSG00000254559	NONHSAG007287	#N/A	4.76372	0.000206
ENSG00000230002	NONHSAG028178	ALMS1-IT1	4.75974	0.000206
ENSG00000251131	NONHSAG040298	#N/A	4.75945	0.000206
ENSG00000228242	NONHSAG034492	XPC-AS1	4.75165	0.000212
ENSG00000232284	NONHSAG001765	GNG12-AS1	4.7396	0.000218
ENSG00000261824	NONHSAG025379	LINC00662	4.74025	0.000218
ENSG00000277801	NONHSAG068938	#N/A	4.72452	0.000229
ENSG00000257176	NONHSAG010777	#N/A	4.71844	0.000234
ENSG00000258667	NONHSAG015182	HIF1A-AS3	4.67151	0.000282
ENSG00000250299	NONHSAG013582	MRPS31P4	4.66532	0.000286
ENSG00000255491	NONHSAG051204	#N/A	4.64413	0.000313
ENSG00000230825	NONHSAG046903	#N/A	4.63232	0.000322
ENSG00000244701	NONHSAG048975	#N/A	4.60543	0.000343
ENSG00000271270	NONHSAG036068	TMCC1-DT	4.59848	0.000347
ENSG00000224019	NONHSAG079293	RPL21P32	4.60133	0.000347
ENSG00000241990	NONHSAG034157	PRR34-AS1	4.58173	0.000368
ENSG00000223745	NONHSAG002086	CCDC18-AS1	4.55682	0.000412
ENSG00000240024	NONHSAG036820	LINC00888	4.53291	0.000453
ENSG00000213963	NONHSAG079272	#N/A	4.50666	0.000484
ENSG00000227076	NONHSAG060947	#N/A	4.49347	0.000496
ENSG00000255966	NONHSAG010310	#N/A	4.48913	0.000504
ENSG00000215483	NONHSAG067469	LINC00598	4.48608	0.000508
ENSG00000228463	NONHSAG000016	#N/A	4.45923	0.000567
ENSG00000224660	NONHSAG034519	SH3BP5-AS1	4.45503	0.000568
ENSG00000277027	NONHSAG052119	RMRP	4.44854	0.000578
ENSG00000270157	NONHSAG048976	#N/A	4.41556	0.000634
ENSG00000245685	NONHSAG039597	FRG1-DT	4.41426	0.000635
ENSG00000229656	NONHSAG005579	ITGB1-DT	4.40989	0.00064
ENSG00000228817	NONHSAG032626	BACH1-IT2	4.4098	0.00064
ENSG00000273568	NONHSAG065226	#N/A	4.37125	0.000735
ENSG00000261159	NONHSAG036029	#N/A	4.34814	0.000786
ENSG00000250155	NONHSAG040193	#N/A	4.34773	0.000786
ENSG00000258274	NONHSAG011931	#N/A	4.33836	0.000797
ENSG00000272240	NONHSAG099253	#N/A	4.33776	0.000797
ENSG00000265778	NONHSAG024200	ZNF516-AS1	4.33453	0.000801
ENSG00000225920	NONHSAG004316	RIMKLBP2	4.32344	0.000827
ENSG00000268583	NONHSAG026157	#N/A	4.31566	0.000834
ENSG00000281501	NONHSAG037643	SEPSECS-AS1	4.31128	0.000847
ENSG00000274859	NONHSAG065075	#N/A	4.29561	0.000897
ENSG00000226950	NONHSAG037936	DANCR	4.2798	0.000935
ENSG00000230982	NONHSAG033137	DSTNP1	4.26856	0.000971
ENSG00000230333	NONHSAG046946	#N/A	4.26408	0.000979
ENSG00000281026	NONHSAG013185	N4BP2L2-IT2	4.25654	0.000996
ENSG00000203865	NONHSAG002530	ATP1A1-AS1	4.24798	0.001027
ENSG00000246859	NONHSAG041236	STARD4-AS1	4.23506	0.001079
ENSG00000230042	NONHSAG047105	AK3P3	4.22295	0.001114
ENSG00000246308	NONHSAG007652	#N/A	4.2018	0.001194
ENSG00000267274	NONHSAG024863	#N/A	4.19363	0.001229
ENSG00000273306	NONHSAG077567	#N/A	4.19341	0.001229
ENSG00000238741	NONHSAG036534	SCARNA7	4.19214	0.001232
ENSG00000233108	NONHSAG046917	GLCCI1-DT	4.18952	0.001237
ENSG00000276166	NONHSAG071730	#N/A	4.1532	0.001403
ENSG00000260400	NONHSAG006087	#N/A	4.14694	0.001427
ENSG00000273284	NONHSAG074578	#N/A	4.1343	0.001487
ENSG00000259408	NONHSAG016475	#N/A	4.12368	0.00153
ENSG00000261716	NONHSAG002827	H2BC20P	4.12168	0.001533
ENSG00000270792	NONHSAG081356	#N/A	4.10672	0.001609
ENSG00000227518	NONHSAG051595	MIR1302-9HG	4.09047	0.00168
ENSG00000258368	NONHSAG010879	ZNF970P	4.08817	0.001691
ENSG00000229743	NONHSAG028810	LINC01159	4.06047	0.001854
ENSG00000230658	NONHSAG047103	KLHL7-DT	4.06137	0.001854
ENSG00000239218	NONHSAG050013	RPS20P22	4.05576	0.001876
ENSG00000271789	NONHSAG093512	#N/A	4.05418	0.001879
ENSG00000223476	NONHSAG047797	VN1R42P	4.04826	0.001913
ENSG00000272750	NONHSAG058499	#N/A	4.04218	0.001948
ENSG00000248265	NONHSAG011271	FLJ12825	4.0238	0.002052
ENSG00000278133	NONHSAG071611	#N/A	4.02443	0.002052
ENSG00000233527	NONHSAG076117	ZNF529-AS1	4.02457	0.002052
ENSG00000264577	NONHSAG021329	#N/A	4.02203	0.002055
ENSG00000235436	NONHSAG048161	DPY19L2P4	4.01831	0.002064
ENSG00000264235	NONHSAG023224	MYL12-AS1	4.01388	0.00209

## Sheet: S6
	Gene	Gene Set Size	Enrichment scores	Normalized Enrichment Scores	P value	FDR
KEGG	O-GLYCAN BIOSYNTHESIS	27	0.65277	2.92601	0	0
Reactome	O-LINKED GLYCOSYLATION OF MUCINS	51	0.61035	2.39408	0	0
Reactome	TERMINATION OF O GLYCAN BIOSYNTHESIS	20	0.5844	2.29229	0	0
Reactome	FANCONI ANEMIA PATHWAY	19	0.56627	2.22117	0	0
Reactome	GLUTAMATE NEUROTRANSMITTER RELEASE CYCLE	15	0.55979	2.19576	0.001	0.0162813
Reactome	RESPIRATORY ELECTRON TRANSPORT	63	0.54288	2.12943	0	0
Reactome	INTERACTION BETWEEN L1 AND ANKYRINS	21	0.49604	1.9457	0.002	0.0315758
Reactome	INSULIN RECEPTOR RECYCLING	23	0.4939	1.9373	0.003	0.0422432
Reactome	HS GAG DEGRADATION	20	0.49196	1.9297	0.001	0.0162813
Reactome	MICRORNA MIRNA BIOGENESIS	18	0.48823	1.91506	0.001	0.0162813
Reactome	TRANSFERRIN ENDOCYTOSIS AND RECYCLING	25	0.485	1.9024	0.001	0.0162813
Reactome	INCRETIN SYNTHESIS SECRETION AND INACTIVATION	19	0.48382	1.89777	0.003	0.0422432
Reactome	AMINE LIGAND BINDING RECEPTORS	33	0.47904	1.87902	0	0
Reactome	MRNA CAPPING	28	0.47402	1.85933	0.001	0.0162813
Reactome	RESPIRATORY ELECTRON TRANSPORT ATP SYNTHESIS BY CHEMIOSMOTIC COUPLING AND HEAT PRODUCTION BY UNCOUPLING PROTEINS	79	0.46229	1.81332	0	0
Reactome	PEPTIDE CHAIN ELONGATION	85	0.42493	1.66677	0	0
Reactome	VOLTAGE GATED POTASSIUM CHANNELS	42	0.42031	1.64865	0.001	0.0162813
Reactome	NEUROTRANSMITTER RELEASE CYCLE	34	0.41848	1.64147	0.003	0.0422432
KEGG	RIBOSOME	87	0.41381	1.85488	0	0
Reactome	G ALPHA S SIGNALLING EVENTS	116	0.4119	1.61566	0	0
Reactome	INFLUENZA VIRAL RNA TRANSCRIPTION AND REPLICATION	101	0.41172	1.61496	0	0
Reactome	3 UTR MEDIATED TRANSLATIONAL REGULATION	105	0.40624	1.59346	0	0
Reactome	SRP DEPENDENT COTRANSLATIONAL PROTEIN TARGETING TO MEMBRANE	108	0.39682	1.55651	0	0
Reactome	MEIOTIC RECOMBINATION	81	0.39134	1.53502	0	0
Reactome	G ALPHA Q SIGNALLING EVENTS	177	0.37707	1.47904	0	0
Reactome	NONSENSE MEDIATED DECAY ENHANCED BY THE EXON JUNCTION COMPLEX	106	0.37401	1.46704	0	0
Reactome	TRANSLATION	145	0.36333	1.42515	0	0
Reactome	CLASS A1 RHODOPSIN LIKE RECEPTORS	281	0.35867	1.40687	0	0
Reactome	GASTRIN CREB SIGNALLING PATHWAY VIA PKC AND MAPK	198	0.35586	1.39585	0	0
KEGG	PARKINSONS DISEASE	110	0.35326	1.58347	0	0
Reactome	MEIOSIS	109	0.35287	1.38412	0	0
Reactome	RNA POL I PROMOTER OPENING	58	0.35241	1.38232	0.003	0.0422432
Reactome	DNA REPAIR	102	0.35117	1.37745	0	0
Reactome	SIGNALING BY RHO GTPASES	111	0.33609	1.3183	0	0
Reactome	RNA POL I TRANSCRIPTION	82	0.33602	1.31803	0	0
Reactome	TCA CYCLE AND RESPIRATORY ELECTRON TRANSPORT	115	0.33327	1.30724	0	0
Reactome	GPCR LIGAND BINDING	378	0.32238	1.26452	0	0
Reactome	RNA POL I RNA POL III AND MITOCHONDRIAL TRANSCRIPTION	114	0.31066	1.21855	0	0
KEGG	NEUROACTIVE LIGAND RECEPTOR INTERACTION	263	0.30992	1.3892	0	0
Reactome	PEPTIDE LIGAND BINDING RECEPTORS	174	0.30944	1.21377	0	0
Reactome	POST TRANSLATIONAL PROTEIN MODIFICATION	177	0.28885	1.133	0	0

## Sheet: S7
	ind.ES.dataset1	ind.ES.dataset2	ind.ES.dataset3	ind.ES.dataset4	ind.Var.dataset1	ind.Var.dataset2	ind.Var.dataset3	ind.Var.dataset4	zval	pval	FDR	minus log FDR
ENSG00000000003	4.04772	11.4467	1.85574	-2.57044	0.290502	17.3784	0.19073	1.21726	1.03096	0.237451	0.596855	0.224131
ENSG00000000419	1.02041	1.54601	0.518125	0.235076	0.10785	1.29877	0.137808	0.671272	3.4056	0.000410023	0.00944528	2.02479
ENSG00000000457	0.862438	0.404489	1.06483	1.22016	0.104309	1.02045	0.152231	0.790732	4.01027	2.60332e-05	0.00112676	2.94817
ENSG00000000460	1.90907	1.54183	1.13574	-0.244664	0.138842	1.29715	0.154832	0.671655	2.98385	0.00178197	0.0280821	1.55157
ENSG00000000938	0.884392	0.516783	-0.0803764	-0.56013	0.104766	1.03338	0.133441	0.692812	1.70759	0.0602421	0.308531	0.510701
ENSG00000000971	0.887672	0.885386	0.919102	0.155989	0.104835	1.09799	0.147412	0.668694	3.6375	0.000174422	0.00500935	2.30022
ENSG00000001036	1.87342	0.696796	0.583164	-1.13092	0.137237	1.06069	0.139001	0.773249	1.10828	0.205335	0.565348	0.247684
ENSG00000001084	-1.31976	0.460095	-0.345155	0.563624	0.11619	1.02646	0.135319	0.693139	-1.27111	0.149753	0.4946	0.305746
ENSG00000001167	0.0887296	0.282916	-0.409011	0.554476	0.0955483	1.01001	0.136121	0.692287	-0.221142	0.819387	0.930176	0.031435
ENSG00000001460	-2.37753	-0.446654	-0.74838	2.94801	0.162748	1.02494	0.142668	1.3909	-0.294947	0.75935	0.903202	0.0442152
ENSG00000001461	-2.80439	-1.18131	-1.12875	5.02059	0.189081	1.17444	0.154568	2.76719	-0.148331	0.878745	0.956768	0.0191934
ENSG00000001497	-0.915399	-0.383082	-0.556095	-0.184052	0.10543	1.01834	0.138487	0.66949	-3.04797	0.00145981	0.0240407	1.61905
ENSG00000001561	-1.81122	-0.844149	-0.864405	2.10471	0.134508	1.08907	0.145787	1.03582	-0.60362	0.514599	0.78503	0.105114
ENSG00000001626	-1.19281	0.254411	0.0198826	3.09353	0.112393	1.00809	0.13334	1.46416	0.356138	0.710163	0.882172	0.0544466
ENSG00000001629	0.439525	0.598235	-1.06133	1.00034	0.0977543	1.04474	0.152107	0.750057	0.0622463	0.949056	0.982038	0.00787154
ENSG00000001630	-0.61492	4.33597	-0.179186	0.641675	0.0999561	3.35008	0.133868	0.700979	0.583483	0.530122	0.79281	0.100831
ENSG00000001631	1.21541	1.53811	0.752641	-0.581104	0.11304	1.29572	0.142774	0.694807	1.98052	0.0320521	0.211546	0.674594
ENSG00000002016	0.19309	0.263084	0.33043	0.812824	0.0958984	1.00865	0.135153	0.721724	1.30046	0.141257	0.482128	0.316838
ENSG00000002330	0.296906	0.507846	-0.186056	-1.89806	0.096504	1.03224	0.13391	0.966886	-0.3631	0.704528	0.879217	0.0559042
ENSG00000002549	2.79153	4.97401	1.9778	-1.31551	0.188224	4.09259	0.198528	0.810881	1.46656	0.10084	0.408815	0.388473
ENSG00000002586	1.707	1.27604	1.05574	-2.11724	0.130143	1.20354	0.15191	1.04023	0.703377	0.437127	0.741332	0.129987
ENSG00000002587	1.35257	3.26015	0.360804	-0.535552	0.117234	2.32857	0.135503	0.690568	1.12489	0.198791	0.556361	0.254644
ENSG00000002746	-1.1266	-5.00465	-1.55588	7.37061	0.110564	4.13081	0.173679	5.19382	-0.0886074	0.927796	0.975717	0.0106762
ENSG00000002822	2.091	-0.633853	0.340886	-2.62717	0.147506	1.05022	0.13527	1.24184	-0.0148089	0.987747	0.996934	0.00133342
ENSG00000002834	1.04672	-1.6194	0.510168	-1.15056	0.108498	1.32781	0.137671	0.776983	0.0114745	0.990456	0.997604	0.00104194
ENSG00000002919	0.872882	-0.667408	-0.276863	1.2219	0.104525	1.05568	0.134611	0.791087	0.85324	0.330916	0.671935	0.172673
ENSG00000002933	1.44107	2.11871	0.0273898	-0.427749	0.120177	1.56111	0.133346	0.681914	1.22456	0.164004	0.514795	0.288366
ENSG00000003056	1.06197	0.0650368	1.21488	0.193515	0.108881	1.00053	0.157932	0.669787	4.19446	1.23658e-05	0.000669014	3.17456
ENSG00000003096	2.37291	2.50778	1.16733	-0.477053	0.162487	1.78612	0.156044	0.685632	2.07316	0.0255275	0.184059	0.735043
ENSG00000003137	-1.45425	-6.29628	-0.435937	1.58561	0.120631	5.95539	0.136501	0.876181	-0.744044	0.405446	0.721689	0.14165
ENSG00000003147	-0.559188	-4.95216	-2.03524	1.9024	0.0991771	4.06549	0.20237	0.968261	-0.814196	0.356083	0.688549	0.162065
ENSG00000003249	-0.360662	-6.17561	0.0047762	-0.574593	0.0970031	5.76726	0.133334	0.69418	-0.870216	0.320554	0.664236	0.177678
ENSG00000003393	-0.676431	-0.535939	-0.445976	0.950116	0.100902	1.0359	0.136648	0.741893	-1.51725	0.0907296	0.389224	0.409801
ENSG00000003400	0.76415	-0.198726	0.673406	0.378391	0.102406	1.00494	0.140891	0.678598	2.86608	0.00266189	0.0378004	1.4225
ENSG00000003402	2.3059	1.96839	0.927476	-1.17535	0.158754	1.48432	0.14767	0.781786	1.36648	0.123551	0.45389	0.34305
ENSG00000003436	3.14825	1.86332	1.26957	-0.620776	0.213448	1.434	0.160197	0.69878	1.92391	0.036658	0.228592	0.64094
ENSG00000003509	1.13972	-0.802312	0.0318908	3.88544	0.110918	1.08046	0.13335	1.92472	0.89714	0.305094	0.653803	0.184553
ENSG00000003756	0.493714	2.2557	0.457093	0.0283778	0.0983564	1.63602	0.136816	0.666734	1.3418	0.129935	0.463106	0.33432
ENSG00000003987	-3.57281	-8.06692	-1.39236	4.27107	0.247419	9.13441	0.165645	2.18684	-0.741351	0.407444	0.723221	0.140729
ENSG00000003989	-1.45735	-0.00378578	0.151999	0.954144	0.120739	1	0.133718	0.742532	-0.613757	0.50685	0.781839	0.106883
ENSG00000004059	0.750699	-0.432714	0.665108	-1.50116	0.102163	1.02341	0.140706	0.854458	0.33369	0.72815	0.888806	0.051193
ENSG00000004139	1.0801	-2.06624	0.398137	-2.71566	0.109343	1.53367	0.135975	1.28124	-0.590053	0.525027	0.789725	0.102524
ENSG00000004142	1.06292	-0.767787	0.908938	-2.24653	0.108904	1.07369	0.147103	1.08724	-0.0210826	0.982692	0.995184	0.00209652
ENSG00000004399	1.72899	-1.36352	0.572881	-0.840983	0.131043	1.2324	0.138803	0.725604	0.399619	0.675325	0.865491	0.0627375
ENSG00000004455	2.3389	1.20071	1.22987	-3.36206	0.160579	1.18021	0.158543	1.60862	0.413177	0.664308	0.859979	0.0655122
ENSG00000004468	-0.10312	2.15543	-0.212865	-0.188252	0.0955811	1.58073	0.134089	0.66962	0.228087	0.813747	0.927581	0.0326481
ENSG00000004478	-0.889082	-1.74201	-0.259111	0.612508	0.104865	1.37932	0.134452	0.69793	-1.14506	0.191152	0.546316	0.262556
ENSG00000004487	1.83316	0.148988	0.267716	0.115918	0.13546	1.00277	0.134528	0.667786	2.29604	0.0142636	0.121688	0.914752
ENSG00000004534	1.68388	-0.0885328	0.452909	0.303436	0.12921	1.00098	0.136752	0.674339	2.9097	0.00228116	0.0337669	1.47151
ENSG00000004660	-2.47066	-3.785	-1.89183	9.33704	0.168123	2.79078	0.192983	7.93169	-0.0231146	0.981052	0.994318	0.00247472
ENSG00000004700	2.55859	5.43364	0.695845	-0.406225	0.173387	4.69055	0.141403	0.680418	1.36164	0.124823	0.454979	0.342009
ENSG00000004766	-0.444501	1.71729	-0.00361596	1.14952	0.0978067	1.36864	0.133334	0.776783	0.459518	0.6278	0.841329	0.075034
ENSG00000004776	0.486009	0.77152	0.355286	-1.35907	0.0982665	1.07441	0.135437	0.82059	0.454527	0.631732	0.843315	0.07401
ENSG00000004777	-0.376731	-1.9859	-0.1635	-0.12938	0.0971441	1.49298	0.133779	0.668062	-1.0899	0.212567	0.571594	0.242912
ENSG00000004779	-0.105597	0.178523	-0.183176	1.31712	0.0955873	1.00398	0.133893	0.811235	-0.149532	0.877733	0.956412	0.0193552
ENSG00000004799	-1.00991	-0.808489	-1.00254	3.79237	0.107596	1.08171	0.150085	1.86517	0.0274365	0.977447	0.993483	0.00283963
ENSG00000004838	1.17606	0.286463	0.703688	-1.3459	0.11192	1.01026	0.141586	0.817621	0.833119	0.343678	0.681195	0.166729
ENSG00000004848	-0.994089	-0.670157	-0.346968	1.12682	0.107219	1.05614	0.13534	0.772477	-0.962672	0.269667	0.624011	0.204808
ENSG00000004864	0.721503	1.41743	0.308914	0.50052	0.101652	1.25114	0.134924	0.687543	2.54704	0.00696518	0.0740111	1.1307
ENSG00000004866	1.871	1.68141	0.820586	0.170878	0.137129	1.35339	0.144556	0.6691	4.44837	3.90498e-06	0.000273973	3.56229
ENSG00000004897	0.812229	-5.40804	-0.307511	0.310435	0.103308	4.65586	0.134909	0.674698	-0.499979	0.595721	0.827525	0.0822191
ENSG00000004961	0.854682	-0.656911	-0.259369	-0.302332	0.104151	1.05394	0.134455	0.674284	1.17969	0.178783	0.530514	0.275303
ENSG00000004975	1.30731	-0.872542	0.276448	-3.10854	0.115801	1.09517	0.134607	1.47192	-0.37894	0.691782	0.874339	0.0583203
ENSG00000005007	1.65771	0.691243	0.48693	-1.7929	0.128169	1.05973	0.137285	0.934541	0.578222	0.534237	0.795709	0.0992457
ENSG00000005020	-0.0588293	0.695714	-0.512182	0.268024	0.0954957	1.0605	0.137706	0.672653	-0.730672	0.415678	0.726606	0.138701
ENSG00000005022	0.731144	0.624189	0.118863	0.498343	0.101818	1.0487	0.133569	0.687362	2.11492	0.022971	0.170672	0.767837
ENSG00000005059	1.19328	5.66828	0.466111	-2.37958	0.112406	5.01617	0.136954	1.13853	0.557271	0.550616	0.805297	0.0940438
ENSG00000005075	2.88601	2.07695	2.16569	-2.2185	0.19461	1.53921	0.211503	1.07681	1.14329	0.191783	0.546648	0.262293
ENSG00000005100	1.24717	-0.532145	0.803901	-4.31432	0.113972	1.0354	0.144104	2.21778	-0.345393	0.718757	0.885338	0.0528911
ENSG00000005108	1.32921	-0.0146784	0.531374	0.198368	0.116488	1.00003	0.138039	0.669946	3.6309	0.000182232	0.00519409	2.28449
ENSG00000005156	1.17968	-1.1647	0.343148	-0.37207	0.112022	1.16956	0.135296	0.678203	0.699018	0.440482	0.744556	0.128103
ENSG00000005175	1.24999	2.99163	0.995232	1.52733	0.114056	2.11873	0.149841	0.861062	5.03059	1e-20	1.23911e-18	17.9069
ENSG00000005187	0.425464	-0.0508849	0.00424464	0.877955	0.0976095	1.00032	0.133334	0.7309	1.23553	0.160551	0.509523	0.292836
ENSG00000005189	1.15685	0.996686	0.542383	-0.284325	0.111387	1.12417	0.138236	0.673403	3.42687	0.00038399	0.00902141	2.04473
ENSG00000005194	0.890108	-0.76213	0.580185	-0.811999	0.104887	1.07261	0.138944	0.721612	0.897636	0.304819	0.653684	0.184632
ENSG00000005206	1.8929	-3.66724	0.484524	-3.36491	0.13811	2.68108	0.137246	1.61022	-0.623418	0.499339	0.778327	0.108838
ENSG00000005238	0.0842425	-0.269634	0.0881175	-0.0939892	0.095539	1.00909	0.133463	0.667403	0.250764	0.795349	0.919682	0.0363621
ENSG00000005243	0.749971	1.59956	-0.00760208	-0.900557	0.10215	1.31982	0.133334	0.73425	0.616744	0.504506	0.78025	0.107766
ENSG00000005249	-1.23797	-3.41828	-1.63984	2.56479	0.113699	2.46058	0.178151	1.21485	-0.710754	0.431305	0.737689	0.132127
ENSG00000005302	0.438512	-0.50781	0.3945	0.820868	0.0977437	1.03223	0.135927	0.722819	1.79878	0.0491819	0.274095	0.562099
ENSG00000005339	0.663847	-0.740851	0.62016	-0.0280285	0.100701	1.06861	0.139743	0.666732	2.33	0.0129775	0.114073	0.942816
ENSG00000005379	-1.98707	-6.25083	-0.932013	3.15749	0.14246	5.8841	0.147811	1.49748	-0.640122	0.486469	0.770382	0.113294
ENSG00000005436	1.2007	2.31075	0.573073	-0.707318	0.112617	1.66744	0.138807	0.708358	1.26245	0.152346	0.497665	0.303063
ENSG00000005448	1.1483	0.342716	0.121773	-1.40684	0.111152	1.01468	0.13358	0.8316	0.488469	0.604876	0.832691	0.0795164
ENSG00000005469	1.85475	2.04735	1.37897	-0.460142	0.136408	1.52395	0.165026	0.684311	2.36525	0.0117826	0.106832	0.971299
ENSG00000005471	1.863	2.08252	1.09463	-0.168982	0.136773	1.54211	0.153304	0.669046	2.7907	0.00337455	0.0451304	1.34553
ENSG00000005483	0.582862	0.993619	-0.051529	0.779593	0.0994989	1.12341	0.133378	0.717314	1.67132	0.0651832	0.324123	0.48929
ENSG00000005486	-0.330144	-1.31306	-0.002701	-0.557131	0.0967521	1.21551	0.133333	0.692533	-1.18594	0.176684	0.528642	0.276838
ENSG00000005513	0.123817	0.690827	0.354516	0.232516	0.0956371	1.05966	0.135428	0.671172	1.09064	0.212274	0.571507	0.242979
ENSG00000005700	-0.258013	0.882347	-0.305716	1.41443	0.0962471	1.09732	0.134891	0.833385	0.0764576	0.937605	0.979877	0.00882848
ENSG00000005801	0.626389	-0.0570562	0.704429	0.689019	0.100126	1.00041	0.141604	0.706229	2.75375	0.0037644	0.0484043	1.31512
ENSG00000005810	-1.13492	-3.61564	-1.30142	2.72086	0.110788	2.63411	0.161562	1.28359	-0.587026	0.527383	0.791255	0.101684
ENSG00000005812	-0.778163	1.03798	-0.284934	1.4774	0.102663	1.13468	0.134686	0.848559	0.0523544	0.957158	0.986192	0.00603845
ENSG00000005844	0.622583	0.983601	1.03073	-0.0820922	0.100069	1.12093	0.15104	0.667228	3.1656	0.000969736	0.0175501	1.75572
ENSG00000005882	-1.95135	-1.30529	-0.822353	1.18373	0.140785	1.21297	0.144604	0.783434	-1.26495	0.151598	0.49697	0.30367
ENSG00000005884	1.40857	-0.553339	0.338176	-1.07638	0.119074	1.03827	0.135239	0.763217	0.578325	0.534152	0.795662	0.0992716
ENSG00000005889	1.46033	0.530161	0.0057893	-0.0884314	0.120842	1.03513	0.133334	0.667318	2.75031	0.0038067	0.0487823	1.31174
ENSG00000005893	-0.563943	0.978009	-0.798872	0.963715	0.0992406	1.11956	0.14397	0.744062	-0.489323	0.60417	0.832338	0.0797001
ENSG00000005981	-1.55439	0.115022	-0.289932	0.630496	0.124218	1.00165	0.134734	0.699794	-1.26224	0.152415	0.497665	0.303063
ENSG00000006007	-1.89614	-0.231903	-0.745608	1.69395	0.138256	1.00672	0.142599	0.905788	-0.64429	0.483136	0.768467	0.114375
ENSG00000006015	-0.483369	-1.63778	-0.445534	0.357442	0.098236	1.33529	0.136642	0.677314	-1.45529	0.103257	0.413811	0.383198
ENSG00000006016	-0.925236	-1.88224	-0.803087	2.78842	0.105646	1.44285	0.144082	1.31461	-0.286069	0.766491	0.905725	0.0430037
ENSG00000006025	0.517049	-0.705588	-0.222193	-0.850256	0.0986372	1.06223	0.134156	0.726911	0.392598	0.680856	0.868257	0.0613518
ENSG00000006042	-0.572825	-0.528538	-0.763496	1.16478	0.0993608	1.03492	0.143049	0.779727	-0.985932	0.258327	0.614706	0.211333
ENSG00000006062	3.38788	1.07315	0.207317	-1.99964	0.232094	1.14396	0.13405	0.999881	0.675728	0.458638	0.754869	0.122129
ENSG00000006071	-1.3045	-5.23892	-1.26848	2.61922	0.115713	4.43079	0.160151	1.23836	-0.669438	0.463516	0.756365	0.121269
ENSG00000006116	-4.08917	-2.03544	-1.64184	4.81604	0.294518	1.51788	0.178261	2.59952	-0.47801	0.613083	0.835256	0.0781803
ENSG00000006118	0.88103	-1.39043	0.492447	-1.19369	0.104695	1.24166	0.137375	0.785408	0.0498489	0.959244	0.986994	0.00568553
ENSG00000006125	-0.0291665	-1.26021	-0.349685	1.55378	0.0954647	1.19852	0.135371	0.867854	-0.0581167	0.952461	0.983242	0.0073397
ENSG00000006128	-3.0054	-1.45213	-1.22876	2.48028	0.202983	1.26359	0.158498	1.17932	-0.79424	0.369573	0.697732	0.156311
ENSG00000006194	1.48518	1.24939	1.02392	-2.31019	0.121714	1.19512	0.150807	1.11142	0.560548	0.548057	0.803641	0.0949381
ENSG00000006210	-0.335497	-3.09518	-0.35178	-0.357126	0.0967945	2.19752	0.135396	0.677295	-1.07412	0.21895	0.577241	0.238643
ENSG00000006282	-0.0804863	-0.0876415	-0.129495	-3.27639	0.0955317	1.00096	0.133613	1.56123	-0.853547	0.330747	0.671833	0.172739
ENSG00000006283	-0.265618	-2.33582	-0.453174	0.861923	0.0962945	1.68201	0.136756	0.728576	-0.599414	0.517865	0.785886	0.10464
ENSG00000006327	4.18509	1.76104	1.88971	-1.65401	0.303966	1.38766	0.19285	0.894646	1.35258	0.127117	0.459567	0.337651
ENSG00000006432	-1.22306	-8.10072	-1.62796	2.46699	0.113262	9.20272	0.177504	1.17383	-0.745571	0.404342	0.721468	0.141783
ENSG00000006451	2.61878	5.41481	0.899215	-0.71682	0.177098	4.66502	0.14681	0.709486	1.3297	0.133225	0.467352	0.330356
ENSG00000006453	-0.628503	-0.602613	0.0739786	0.286465	0.100157	1.04539	0.133425	0.673505	-1.3156	0.137032	0.47528	0.323051
ENSG00000006459	1.59143	0.122607	0.790714	1.15372	0.125605	1.00188	0.143754	0.777589	4.76831	6.5083e-07	7.40741e-05	4.13033
ENSG00000006468	2.07258	1.74592	1.65993	-0.695409	0.146593	1.38103	0.179256	0.706966	2.12843	0.0221979	0.167111	0.776996
ENSG00000006530	0.652915	1.67653	1.17789	0.39461	0.10053	1.35134	0.156457	0.679643	3.67879	0.00014904	0.00456175	2.34087
ENSG00000006534	0.975468	0.429799	0.342104	-1.08549	0.106782	1.02309	0.135284	0.764858	1.04417	0.231636	0.591096	0.228342
ENSG00000006576	1.05767	1.12662	0.449791	0.779688	0.108772	1.15866	0.136705	0.717326	3.47957	0.000317605	0.00774603	2.11092
ENSG00000006607	0.425546	1.53217	0.0313593	0.298702	0.0976104	1.29344	0.13335	0.674102	1.39137	0.117502	0.442288	0.354295
ENSG00000006611	-0.875433	-0.627809	-0.971374	1.53884	0.104578	1.04927	0.149059	0.864002	-0.72942	0.416698	0.727331	0.138268
ENSG00000006625	1.92042	1.89869	0.641947	-0.565406	0.13936	1.45063	0.140202	0.693307	1.76898	0.0525968	0.285062	0.545061
ENSG00000006634	3.17998	2.33045	1.46219	-3.16394	0.215839	1.67888	0.168967	1.50087	0.749305	0.401517	0.719114	0.143202
ENSG00000006652	2.58849	7.33967	1.40483	-0.866406	0.175219	7.73384	0.166226	0.729222	1.24197	0.15855	0.506154	0.295717
ENSG00000006695	0.92119	0.895077	0.449305	-1.00997	0.105557	1.10015	0.136698	0.751669	1.17159	0.181612	0.53441	0.272126
ENSG00000006704	2.41235	-0.249995	0.950824	-2.48612	0.164733	1.00781	0.148401	1.18173	0.322081	0.737667	0.892496	0.0493939
ENSG00000006712	0.40085	0.610273	0.453421	-1.5293	0.0973674	1.04655	0.13676	0.861563	0.310191	0.747164	0.898504	0.0464802
ENSG00000006715	-0.147527	0.0514474	0.433914	1.19485	0.0957136	1.00033	0.136471	0.78564	0.717027	0.42638	0.734496	0.134011
ENSG00000006740	-2.93817	-6.03904	-1.66727	4.56463	0.198227	5.55875	0.179663	2.40299	-0.640599	0.486105	0.770382	0.113294
ENSG00000006744	1.6952	0.0502805	0.797009	-2.10985	0.129665	1.00032	0.14392	1.03762	0.377059	0.693267	0.874768	0.0581071
ENSG00000006747	2.41349	2.7159	0.235033	0.61156	0.164799	1.92201	0.134254	0.697834	2.31237	0.0136544	0.118131	0.927637
ENSG00000006756	2.31939	0.793282	1.56282	-4.4036	0.159497	1.07866	0.17404	2.28264	0.19085	0.843974	0.942075	0.0259146
ENSG00000006757	-0.908464	-0.0692603	0.084132	0.204705	0.10528	1.0006	0.133451	0.670159	-1.75858	0.0538269	0.289178	0.538834
ENSG00000006831	-1.10814	0.240347	-0.603671	1.9831	0.110073	1.00722	0.139407	0.994392	-0.162718	0.866961	0.953581	0.0206426
ENSG00000006837	-0.256814	1.15607	-0.620335	0.939719	0.0962397	1.16706	0.139747	0.740256	-0.243107	0.801503	0.922609	0.0349824
ENSG00000007001	-2.47735	-1.80522	-0.718838	1.66132	0.168517	1.40735	0.141945	0.896664	-1.00055	0.251317	0.6097	0.214884
ENSG00000007047	-0.0205156	-3.05498	-0.263187	0.217924	0.0954596	2.16661	0.134488	0.670624	-0.643299	0.483959	0.769377	0.113861
ENSG00000007062	1.64651	1.93398	0.992686	-3.06601	0.127728	1.46753	0.149757	1.45003	0.42431	0.655393	0.85644	0.0673031
ENSG00000007080	1.16461	0.387159	-0.262789	-1.5235	0.111601	1.01874	0.134484	0.860088	0.171283	0.859943	0.949886	0.0223283
ENSG00000007168	-1.3324	-6.66183	-1.18208	2.23046	0.116589	6.54749	0.156622	1.08124	-0.736341	0.411318	0.723661	0.140465
ENSG00000007171	0.0322371	-1.11266	-0.156314	-0.352866	0.0954669	1.15475	0.133741	0.677043	-0.51406	0.584719	0.820558	0.0858908
ENSG00000007174	0.528061	3.39555	0.277652	-1.88517	0.0987742	2.44122	0.134618	0.962823	0.377629	0.692804	0.874615	0.058183
ENSG00000007202	1.06469	-0.976848	0.766385	-1.31199	0.108949	1.11928	0.143122	0.81011	0.308371	0.748607	0.899182	0.0461522
ENSG00000007237	-2.78528	-19.456	-1.43401	1.50922	0.187809	48.3171	0.167607	0.85648	-0.881639	0.313851	0.659417	0.18084
ENSG00000007255	-0.627822	-0.789623	-0.490237	-0.148732	0.100147	1.07794	0.137339	0.66851	-2.43243	0.00979369	0.0935239	1.02908
ENSG00000007264	-2.83491	-7.23331	-2.43055	2.78599	0.19113	7.5401	0.231793	1.31348	-1.03134	0.23731	0.596771	0.224192
ENSG00000007341	1.69883	0.826861	0.0773221	0.465771	0.129812	1.08546	0.133433	0.684745	3.6034	0.000197852	0.00538732	2.26863
ENSG00000007372	0.190385	-0.152809	0.204364	-0.912614	0.095886	1.00292	0.134029	0.736072	0.470738	0.618884	0.838461	0.0765169
ENSG00000007376	1.33751	-0.267086	0.632389	-0.982061	0.116751	1.00892	0.139999	0.747037	0.980537	0.260884	0.616027	0.2104
ENSG00000007384	2.60766	-0.243963	0.0688438	-0.711112	0.176406	1.00744	0.133412	0.708807	0.762578	0.391803	0.712885	0.146981
ENSG00000007392	1.40309	0.58733	1.08902	0.458948	0.118891	1.04312	0.153099	0.684219	4.83536	1e-20	1.23911e-18	17.9069
ENSG00000007402	-1.42022	-2.64435	-1.14323	1.5412	0.119467	1.87407	0.155116	0.864608	-1.01194	0.245967	0.604977	0.218261
ENSG00000007516	-1.44586	-2.12902	-0.798695	0.453769	0.120342	1.56659	0.143965	0.683826	-1.88479	0.0402109	0.243244	0.613958
ENSG00000007520	1.69611	-0.401399	0.38599	-1.46809	0.129702	1.02014	0.135816	0.846275	0.412118	0.665196	0.860548	0.0652248
ENSG00000007541	0.61569	-1.92292	0.193095	-1.52702	0.0999673	1.4622	0.133955	0.860983	-0.5159	0.583286	0.820247	0.0860554
ENSG00000007545	0.96403	-1.28447	0.26651	0.337918	0.106518	1.20623	0.134517	0.676182	0.845806	0.335602	0.675652	0.170277
ENSG00000007866	2.62454	0.943223	0.455595	-2.90931	0.177457	1.11121	0.136793	1.37201	0.365738	0.702441	0.878173	0.0564201
ENSG00000007923	0.324817	-1.49773	0.0255419	1.613	0.0967106	1.2804	0.133344	0.883482	0.306581	0.750005	0.899737	0.0458845
ENSG00000007933	-0.504267	0.416971	0.384131	0.339069	0.0984818	1.02173	0.135793	0.676247	-0.309236	0.747917	0.898893	0.0462921
ENSG00000007944	-1.18563	-0.607836	-0.641953	1.41756	0.112189	1.04618	0.140202	0.834123	-0.806658	0.361055	0.691941	0.159931
ENSG00000008018	1.9088	0.0603617	0.138609	0.236408	0.13883	1.00046	0.133654	0.671324	1.97088	0.0327895	0.214135	0.669312
ENSG00000008056	-3.47857	-3.17806	-1.66163	19.9208	0.239507	2.26251	0.17935	33.7364	0.343644	0.720132	0.885899	0.0526157
ENSG00000008083	0.441667	-0.478493	-0.0936702	0.531768	0.0977768	1.02862	0.13348	0.690231	0.918179	0.293425	0.646114	0.189691
ENSG00000008086	-2.73029	-2.73728	-2.09952	8.81765	0.184199	1.93659	0.2068	7.14591	-0.0240402	0.980295	0.994142	0.00255173
ENSG00000008118	-2.792	-2.9683	-1.89	5.55769	0.188255	2.10135	0.192868	3.24066	-0.354114	0.711763	0.883211	0.0539356
ENSG00000008128	1.87699	0.825377	-0.214758	-0.703871	0.137396	1.08516	0.134102	0.707953	0.954917	0.273646	0.627994	0.202044
ENSG00000008130	3.26751	-0.138455	1.21563	-1.3016	0.222557	1.0024	0.157963	0.807848	0.907658	0.29916	0.649878	0.187168
ENSG00000008226	0.631923	0.174998	0.320762	-2.1302	0.100208	1.00383	0.135048	1.04481	-0.0654851	0.946467	0.981888	0.007938
ENSG00000008256	0.163276	-1.03062	0.18503	0.138175	0.0957719	1.13277	0.133904	0.668258	0.529184	0.572755	0.816378	0.0881087
ENSG00000008277	-0.467094	-1.80283	-0.652084	2.64398	0.0980519	1.40627	0.14042	1.24922	-0.142427	0.883662	0.960051	0.0177057
ENSG00000008282	0.34041	1.55712	-0.151365	-0.218769	0.0968341	1.30308	0.133715	0.670655	0.549143	0.557054	0.808991	0.092056
ENSG00000008283	-0.472346	-1.38278	-0.54024	0.0877285	0.0981106	1.23901	0.138198	0.667308	-2.18538	0.0191149	0.149771	0.824574
ENSG00000008294	0.545705	1.38655	-0.243508	0.696677	0.0989997	1.24031	0.134322	0.707113	1.30512	0.139934	0.47996	0.318795
ENSG00000008300	-0.642926	-5.7837	-0.779481	1.49401	0.100375	5.1814	0.14346	0.852673	-0.675686	0.458672	0.754869	0.122129
ENSG00000008311	1.64058	5.2355	1.15734	-0.296046	0.127496	4.42631	0.155657	0.67397	1.34939	0.127939	0.459946	0.337293
ENSG00000008324	0.681621	0.423179	-0.0288504	1.7434	0.100986	1.02239	0.133347	0.919955	1.87212	0.04148	0.248185	0.605224
ENSG00000008382	-0.422768	0.188397	0.278005	-0.874843	0.0975823	1.00444	0.134621	0.730446	-0.732119	0.414578	0.726421	0.138811
ENSG00000008394	-0.25143	-0.297639	-0.33241	0.572606	0.0962071	1.01107	0.135175	0.69399	-1.00999	0.246882	0.605578	0.21783
ENSG00000008405	2.85084	3.54941	1.5887	-3.54594	0.192208	2.57479	0.1754	1.71447	0.72279	0.42186	0.730353	0.136467
ENSG00000008438	0.0956569	-1.08731	-0.56542	1.76213	0.0955635	1.14778	0.138662	0.925425	-0.00324006	0.997266	0.999087	0.000396899
ENSG00000008441	-0.34595	-0.177927	0.128421	-1.07115	0.0968793	1.00396	0.133608	0.76228	-0.934726	0.28435	0.637816	0.195305
ENSG00000008513	0.268002	-3.59234	-0.130622	0.166151	0.0963096	2.61312	0.133618	0.668967	-0.52807	0.573635	0.816378	0.0881087
ENSG00000008517	1.52066	1.02714	0.541007	-1.53083	0.122983	1.13188	0.138211	0.861954	0.79193	0.371108	0.69863	0.155753
ENSG00000008710	-0.73834	-4.18258	-0.20462	-0.0780153	0.101944	3.18675	0.134031	0.667174	-0.982224	0.260084	0.615548	0.210738
ENSG00000008735	-3.21784	-2.18411	-1.50304	6.51235	0.218722	1.59629	0.170985	4.20089	-0.166879	0.8636	0.951675	0.0215112
ENSG00000008838	1.74831	-2.70806	0.638364	-0.984474	0.131842	1.9167	0.140125	0.747432	-0.0523054	0.957193	0.986192	0.00603845
ENSG00000008853	-0.877978	-3.86946	-0.576668	0.991279	0.104631	2.87159	0.138876	0.748553	-0.819285	0.352719	0.686813	0.163162
ENSG00000008869	0.167679	0.871804	-0.430295	1.77952	0.0957893	1.09501	0.136419	0.930557	0.614486	0.506286	0.781577	0.107028
ENSG00000008952	-1.26192	0.536278	-0.865439	0.968082	0.114412	1.03595	0.145816	0.744765	-0.880658	0.314421	0.659619	0.180707
ENSG00000008988	1.49727	3.30799	0.729445	-0.511505	0.122143	2.36785	0.142201	0.68847	1.36404	0.124192	0.454286	0.34267
ENSG00000009307	0.524361	3.82056	0.306572	1.22355	0.0987278	2.82458	0.1349	0.791424	1.37503	0.121447	0.449783	0.346997
ENSG00000009335	0.774795	0.165885	1.49951	-0.346999	0.102601	1.00344	0.170809	0.676701	2.49082	0.0082356	0.0828207	1.08186
ENSG00000009413	1.84834	1.07989	0.707495	0.488916	0.136125	1.14577	0.141676	0.686587	4.94453	1e-20	1.23911e-18	17.9069
ENSG00000009694	0.858674	0.515634	0.902258	0.284792	0.104232	1.03323	0.146901	0.673426	3.52408	0.000272047	0.00685246	2.16415
ENSG00000009724	-0.927504	-0.902718	-0.0772617	1.12993	0.105696	1.10186	0.133433	0.773062	-0.691091	0.446711	0.748579	0.125762
ENSG00000009780	0.454065	-0.0842323	0.125032	0.709359	0.097909	1.00089	0.133594	0.708599	1.44736	0.104958	0.41713	0.379729
ENSG00000009790	0.636915	-0.35395	0.289649	1.20628	0.100284	1.01566	0.134732	0.787925	2.18461	0.0191604	0.150051	0.823761
ENSG00000009830	0.709463	-0.185645	0.211406	-1.31708	0.101447	1.00431	0.134078	0.811225	0.473088	0.617011	0.837309	0.0771141
ENSG00000009844	0.617454	0.219345	0.342009	0.945211	0.0999932	1.00601	0.135283	0.741119	2.2952	0.0142961	0.12183	0.914245
ENSG00000009950	-1.60892	-3.09153	-1.27246	3.51235	0.126272	2.19469	0.160319	1.69472	-0.46774	0.621279	0.839361	0.076051
ENSG00000009954	2.0794	4.59825	1.8024	-2.50333	0.14693	3.64298	0.187477	1.18889	0.92972	0.287144	0.639564	0.194116
ENSG00000010017	0.291932	0.350123	0.0877648	-0.322862	0.0964691	1.01532	0.133462	0.675353	0.787565	0.374055	0.70049	0.154598
ENSG00000010030	1.5909	1.13994	0.159192	-2.88988	0.125585	1.16243	0.133756	1.36262	0.141035	0.884838	0.960088	0.0176889
ENSG00000010072	1.46544	12.0582	0.879022	-0.564643	0.12102	19.1751	0.146211	0.693235	0.891635	0.308168	0.656367	0.182853
ENSG00000010165	1.83213	-0.335765	0.489721	-1.4346	0.135415	1.01409	0.13733	0.838174	0.507872	0.589567	0.823544	0.0843134
ENSG00000010219	0.967273	1.53615	0.966586	0.11718	0.106593	1.29497	0.148905	0.667811	3.9498	3.64465e-05	0.00147368	2.8316
ENSG00000010244	3.02278	0.521505	1.06557	-0.498385	0.204231	1.034	0.152257	0.687366	1.59098	0.0776323	0.356066	0.44847
ENSG00000010256	-0.0663096	-0.615034	-0.352152	-0.28506	0.0955069	1.04728	0.1354	0.673438	-0.955737	0.273229	0.627708	0.202242
ENSG00000010270	3.08691	5.2578	1.01998	-0.867147	0.208895	4.45556	0.150673	0.729329	1.41038	0.11313	0.434314	0.362197
ENSG00000010278	0.547052	1.76093	0.552012	-0.730438	0.0990172	1.38761	0.138412	0.711128	1.01927	0.24261	0.601535	0.220739
ENSG00000010282	-1.96277	-1.70676	-1.45248	3.8752	0.141317	1.36413	0.168495	1.9181	-0.347816	0.71684	0.884842	0.0531341
ENSG00000010292	1.57424	3.11006	0.530595	-1.28994	0.124957	2.20906	0.138026	0.805329	0.936303	0.28349	0.63689	0.195935
ENSG00000010295	0.535392	-1.52558	-0.176496	0.0409486	0.098867	1.29092	0.133853	0.666806	0.0684106	0.944082	0.981297	0.00819937
ENSG00000010310	-1.0361	-0.734251	0.301091	1.96363	0.108234	1.06739	0.134844	0.987988	0.0107196	0.99106	0.997749	0.000978848
ENSG00000010318	-1.59322	-0.533026	-0.711377	0.285971	0.125673	1.03551	0.141768	0.673482	-3.08175	0.00130622	0.0221768	1.6541
ENSG00000010319	-1.53753	-4.27872	-0.378837	3.42309	0.123597	3.28843	0.135725	1.64313	-0.378072	0.692471	0.874496	0.0582422
ENSG00000010322	-0.562493	-4.33889	-0.643086	2.17554	0.0992212	3.35324	0.140226	1.06108	-0.465252	0.623231	0.839479	0.07599
ENSG00000010327	2.48643	1.6294	1.29475	-0.792676	0.169054	1.33187	0.161273	0.719028	1.84767	0.0439343	0.256966	0.590124
ENSG00000010361	-0.0265479	-0.81817	-0.326731	-0.563439	0.0954629	1.08368	0.135113	0.693122	-0.947788	0.27738	0.631679	0.199503
ENSG00000010379	-2.0173	-11.6493	-1.22083	2.63676	0.143901	17.9633	0.158174	1.24604	-0.759539	0.394019	0.714104	0.146238
ENSG00000010404	-2.65353	-3.16936	-1.87972	3.84313	0.179278	2.25561	0.192223	1.89747	-0.653104	0.476318	0.764017	0.116897
ENSG00000010438	-3.18835	-8.83337	-0.93738	4.63025	0.216473	10.7535	0.147978	2.45327	-0.619453	0.502417	0.779573	0.108143
ENSG00000010539	1.81799	2.54676	0.738589	-1.3134	0.134801	1.81075	0.142425	0.810418	1.09929	0.208902	0.569646	0.244395
ENSG00000010610	1.33622	0.122556	1.16892	-0.252731	0.11671	1.00188	0.156106	0.671989	3.05596	0.00142402	0.0235776	1.6275
ENSG00000010626	-0.082045	6.7995	-0.286094	-1.06794	0.0955347	6.77914	0.134698	0.761709	0.455953	0.630611	0.842991	0.074177
ENSG00000010671	0.587327	0.016364	0.401923	0.406853	0.0995611	1.00003	0.136026	0.680461	2.12432	0.0224139	0.167668	0.77555
ENSG00000010704	1.09193	1.78658	0.537188	-2.19276	0.109649	1.39898	0.138143	1.06735	0.422285	0.656996	0.857021	0.0670083
ENSG00000010803	1.5397	-2.34148	0.490247	-0.840124	0.123677	1.68532	0.137339	0.725484	-0.00965912	0.991938	0.997775	0.00096728
ENSG00000010810	2.1818	0.779061	1.225	-1.6552	0.152124	1.07587	0.158344	0.894975	0.971881	0.265108	0.619056	0.20827
ENSG00000010818	-1.83118	-1.59642	-2.10854	1.08586	0.135374	1.31857	0.207433	0.764925	-1.68509	0.0632633	0.318702	0.496616
ENSG00000011007	2.83651	-0.0626969	1.05857	-1.02083	0.191238	1.00049	0.152009	0.753507	1.03424	0.235997	0.594831	0.225606
ENSG00000011009	2.23072	0.218526	0.814134	-0.755476	0.154694	1.00597	0.14438	0.714229	1.33607	0.131486	0.465075	0.332477
ENSG00000011021	-0.829663	-3.04447	-0.464424	1.6207	0.103649	2.1586	0.136928	0.885556	-0.572663	0.538617	0.798806	0.0975586
ENSG00000011028	3.20035	4.61845	2.17366	-2.85681	0.217386	3.66626	0.21208	1.34678	1.06112	0.22436	0.583298	0.23411
ENSG00000011052	1.0072	1.12485	0.05552	-4.22643	0.107531	1.15816	0.133385	2.15523	-0.242669	0.801872	0.922756	0.0349132
ENSG00000011083	-3.18353	-2.0457	-2.05237	6.55344	0.216108	1.52311	0.203537	4.24563	-0.205088	0.832374	0.936118	0.0286693
ENSG00000011105	1.20818	0.681032	-0.248005	-0.697613	0.112832	1.05798	0.134358	0.707222	0.930648	0.286632	0.639564	0.194116
ENSG00000011114	1.16832	-0.230581	-0.662053	0.280411	0.111704	1.00665	0.140639	0.673219	0.789471	0.372738	0.699966	0.154923
ENSG00000011132	1.78808	-0.499064	-0.160386	-2.97715	0.133517	1.03113	0.133762	1.40529	-0.268277	0.781035	0.912525	0.0397555
ENSG00000011143	3.81412	0.721534	0.738136	-2.48632	0.268639	1.06508	0.142414	1.18181	0.626748	0.496778	0.776421	0.109903
ENSG00000011198	2.27889	1.45009	0.597952	-1.82987	0.15728	1.26284	0.139292	0.945702	0.815862	0.355012	0.688298	0.162224
ENSG00000011201	0.252907	8.91812	0.887742	-0.802229	0.096216	10.9416	0.146468	0.720298	0.745502	0.404397	0.721468	0.141783
ENSG00000011243	1.41366	-0.777862	0.360646	-1.55295	0.119245	1.07563	0.135501	0.867639	0.176675	0.855574	0.948067	0.0231609
ENSG00000011258	0.92891	1.18232	0.249233	0.432433	0.105727	1.17474	0.134369	0.68225	2.80148	0.00326586	0.0441725	1.35485
ENSG00000011260	2.08083	1.79067	0.18747	0.0577019	0.147001	1.40081	0.133919	0.666944	2.08603	0.0247127	0.179193	0.746679
ENSG00000011275	2.761	2.69147	0.996888	-0.840969	0.186206	1.9055	0.149896	0.725602	1.64257	0.0693609	0.336196	0.473407
ENSG00000011295	-0.125598	-1.02718	0.289789	-0.624102	0.0956423	1.13189	0.134733	0.699125	-0.214209	0.824921	0.93215	0.0305141
ENSG00000011304	3.43394	2.28333	1.62848	-2.69097	0.235835	1.6517	0.177532	1.27011	0.940287	0.281393	0.634519	0.197556
ENSG00000011332	-0.310075	-5.81952	-0.270383	1.48541	0.0965991	5.23336	0.134552	0.850537	-0.517797	0.581828	0.819361	0.0865246
ENSG00000011347	-2.29316	-4.55508	-1.81925	4.0657	0.158057	3.59359	0.188495	2.04416	-0.621525	0.500761	0.77845	0.108769
ENSG00000011376	0.345378	0.0813713	0.541279	-0.624788	0.0968746	1.00083	0.138216	0.699197	1.49174	0.0956987	0.398809	0.399235
ENSG00000011405	0.349126	3.18685	0.585027	0.380974	0.0969056	2.26951	0.139038	0.678762	1.21561	0.166881	0.517753	0.285877
ENSG00000011422	3.22564	1.54598	0.301511	-1.55979	0.21932	1.29876	0.134848	0.869413	0.931021	0.28642	0.639564	0.194116
ENSG00000011426	-1.20456	0.669742	-1.07165	2.66593	0.112728	1.05607	0.152474	1.25893	0.0394839	0.967667	0.990488	0.00415094
ENSG00000011451	1.74947	-1.82306	0.328141	-1.43575	0.131891	1.41544	0.135128	0.838449	-0.0625096	0.948833	0.982038	0.00787154
ENSG00000011454	-0.849525	-0.533264	-1.35638	1.44539	0.104046	1.03555	0.163996	0.840763	-0.859956	0.326766	0.669167	0.174465
ENSG00000011465	0.498141	-0.164718	0.400509	0.146724	0.0984086	1.00339	0.136007	0.668461	1.80242	0.0487361	0.272401	0.564792
ENSG00000011478	1.01338	-0.232981	0.0728527	-0.608999	0.10768	1.00679	0.133422	0.697573	2.01988	0.0291363	0.200215	0.698504
ENSG00000011485	0.420633	-0.666208	0.570135	0.0362406	0.0975609	1.05548	0.138751	0.666776	1.75811	0.0538887	0.289207	0.538791
ENSG00000011523	-0.822404	-1.97329	-0.344407	0.864932	0.103506	1.48673	0.13531	0.729009	-0.884547	0.312223	0.659266	0.180939
ENSG00000011566	-0.0770928	0.463439	0.356634	1.36637	0.0955253	1.02685	0.135453	0.822248	0.879868	0.314853	0.659898	0.180523
ENSG00000011600	1.35781	2.12305	1.64519	-0.783081	0.117403	1.56342	0.178444	0.717768	1.80485	0.0484764	0.271939	0.565529
ENSG00000011638	0.899847	0.454941	0.0549205	-0.421387	0.105094	1.02587	0.133384	0.681464	1.99494	0.0309749	0.207352	0.683292
ENSG00000011677	-1.02471	-2.96941	-0.947059	2.04326	0.107955	2.10218	0.148282	1.01458	-0.64125	0.485618	0.770382	0.113294
ENSG00000012048	1.75031	11.2578	1.05112	-3.23894	0.131926	16.8423	0.151748	1.5409	0.656251	0.47387	0.763413	0.117241
ENSG00000012061	2.07657	-0.636341	0.990542	-0.655896	0.14679	1.05062	0.149686	0.702517	1.01693	0.243708	0.602239	0.220231
ENSG00000012124	-2.03514	-3.01831	-0.776496	3.80152	0.144762	2.13878	0.143382	1.87096	-0.385743	0.686329	0.871452	0.0597566
ENSG00000012171	-1.56756	-0.109823	-1.18563	0.80152	0.124707	1.00151	0.156762	0.720203	-1.51181	0.0917885	0.39089	0.407946
ENSG00000012174	0.765006	0.270325	0.299305	0.961464	0.102422	1.00913	0.134826	0.743701	2.54653	0.0069782	0.074047	1.13049
ENSG00000012211	2.93798	1.26331	-0.054276	-1.8036	0.198214	1.19949	0.133382	0.937748	0.655116	0.474747	0.763544	0.117166
ENSG00000012223	1.41718	6.01473	1.15259	-2.24978	0.119364	5.52213	0.155474	1.08846	0.74279	0.406366	0.722278	0.141296
ENSG00000012232	0.974942	-1.78347	0.650798	-0.935069	0.10677	1.39759	0.140392	0.739529	0.0643296	0.947403	0.981888	0.007938
ENSG00000012660	0.186865	3.89761	-0.111045	0.480557	0.0958702	2.89893	0.133539	0.685911	0.800977	0.364919	0.694879	0.158091
ENSG00000012779	0.806672	0.551985	0.175825	0.195304	0.103201	1.03809	0.133849	0.669845	2.24726	0.0161718	0.133019	0.876085
ENSG00000012817	-0.347525	0.219901	-0.0944114	0.065665	0.0968923	1.00604	0.133482	0.667026	-0.882565	0.313332	0.659376	0.180867
ENSG00000012822	-0.863637	-1.08999	-0.234174	0.841749	0.104334	1.14851	0.134247	0.725712	-1.1647	0.184082	0.537416	0.269689
ENSG00000012963	1.26194	0.845135	0.408177	-1.69592	0.114413	1.08928	0.13611	0.906345	0.543853	0.561301	0.811625	0.0906445
ENSG00000012983	-0.537692	-0.0101898	-0.793885	1.63137	0.0988964	1.00001	0.143838	0.888447	-0.335986	0.726279	0.88852	0.0513327
ENSG00000013016	-1.99644	-3.76381	-1.49276	4.4247	0.142904	2.77078	0.170472	2.29816	-0.436537	0.645761	0.850572	0.070289
ENSG00000013275	2.15976	0.015586	1.16243	-1.01762	0.150985	1.00003	0.155854	0.752963	1.14254	0.192066	0.546648	0.262293
ENSG00000013288	-0.184453	-1.47134	-0.0114757	-2.24516	0.0958596	1.2706	0.133336	1.08673	-1.22041	0.165339	0.516934	0.286565
ENSG00000013293	-1.65299	-2.30754	-1.29218	4.69905	0.127983	1.66559	0.161162	2.50675	-0.196537	0.839289	0.939302	0.0271947
ENSG00000013297	-1.50227	0.0130335	-1.1569	2.98706	0.122321	1.00002	0.15564	1.41021	-0.122029	0.900406	0.966248	0.0149114
ENSG00000013306	2.83762	-1.07483	0.886869	-1.84348	0.191313	1.14441	0.146442	0.949867	0.344711	0.71928	0.88563	0.0527475
ENSG00000013364	0.402999	1.75624	0.411972	-0.971702	0.097388	1.38555	0.136162	0.74535	0.629553	0.494596	0.775061	0.110664
ENSG00000013374	1.27705	0.681565	1.47609	-1.84915	0.114869	1.05807	0.169647	0.951613	0.749252	0.401562	0.719114	0.143202
ENSG00000013375	1.57727	3.95367	0.707888	0.672315	0.125071	2.95393	0.141685	0.704334	1.92124	0.0368825	0.229248	0.639695
ENSG00000013392	-0.604002	-5.9347	-0.422894	1.16131	0.0997976	5.40259	0.136314	0.779054	-0.663272	0.468335	0.758907	0.119811
ENSG00000013441	0.895759	1.77944	0.652163	1.03033	0.105007	1.3958	0.140422	0.755132	3.65843	0.000158152	0.00466411	2.33123
ENSG00000013503	0.0445512	0.280171	0.488177	2.14738	0.0954782	1.00981	0.137305	1.05094	1.18928	0.175531	0.527859	0.277482
ENSG00000013523	-0.227673	-1.08185	-0.0816991	0.733402	0.0960716	1.1463	0.133445	0.71149	-0.552294	0.554601	0.807126	0.0930588
ENSG00000013561	-0.513749	-0.476728	0.0845213	2.57833	0.0985967	1.02841	0.133452	1.22065	0.34654	0.717837	0.884842	0.0531341
ENSG00000013563	0.0966683	-0.00955917	-0.362021	-0.921712	0.0955658	1.00001	0.135518	0.737463	-0.649542	0.479094	0.765683	0.115951
ENSG00000013573	3.23165	1.33311	0.789818	-2.81597	0.219783	1.22215	0.14373	1.32747	0.59988	0.517503	0.78587	0.104649
ENSG00000013583	-0.103116	-0.269668	0.277662	0.0148213	0.0955811	1.00909	0.134618	0.666685	0.163634	0.86623	0.953278	0.0207805
ENSG00000013588	2.17042	1.15617	0.602142	-1.56584	0.151535	1.16709	0.139376	0.870989	0.901358	0.302739	0.651789	0.185893
ENSG00000013619	1.13609	-2.29	0.271944	0.000792274	0.11082	1.65551	0.134566	0.666667	0.103876	0.915185	0.971317	0.0126392
ENSG00000013725	0.0829218	-0.225104	0.0304448	-0.201904	0.0955364	1.00633	0.133349	0.670064	0.126318	0.896806	0.964676	0.0156186
ENSG00000013810	4.49554	1.32841	1.29798	-2.35008	0.336048	1.22058	0.161412	1.12691	0.915642	0.294815	0.64738	0.188841
ENSG00000014123	-0.330978	5.38492	-0.174376	1.00262	0.0967587	4.62466	0.13384	0.750437	0.763243	0.391351	0.712885	0.146981
ENSG00000014138	2.00221	0.711725	0.355774	-3.23789	0.143179	1.06332	0.135443	1.54033	0.120595	0.901576	0.966554	0.0147737
ENSG00000014164	1.42926	-2.39111	0.198823	-1.38289	0.119773	1.71468	0.133992	0.826033	-0.302363	0.75338	0.901322	0.04512
ENSG00000014216	0.253619	-1.29966	0.472023	-1.00266	0.0962203	1.21114	0.137047	0.750444	0.0391564	0.967952	0.990552	0.00412269
ENSG00000014257	0.716194	7.79083	0.30334	0.899551	0.101561	8.58713	0.134867	0.734099	1.01846	0.242985	0.601918	0.220463
ENSG00000014641	-1.90141	-5.60091	-1.48134	5.00636	0.138494	4.92128	0.169906	2.7553	-0.427427	0.652879	0.855006	0.0680311
ENSG00000014824	-1.29736	2.82491	-0.10967	1.49368	0.115492	1.99751	0.133534	0.85259	0.472982	0.617097	0.837309	0.0771141
ENSG00000014914	1.25351	1.4451	0.991385	-2.90982	0.11416	1.26104	0.149714	1.37225	0.323706	0.736307	0.892344	0.0494678
ENSG00000014919	-1.22944	-0.698212	-0.952065	1.63154	0.113449	1.06094	0.14844	0.888494	-0.762242	0.392035	0.712972	0.146927
ENSG00000015133	1.83914	-4.99448	0.345506	-8.33074	0.135722	4.1181	0.135323	6.4501	-0.984543	0.258976	0.615246	0.210951
ENSG00000015153	0.345287	1.0173	0.248046	1.80943	0.0968739	1.12936	0.134359	0.939503	1.85513	0.0431943	0.254158	0.594897
ENSG00000015171	-1.56169	-3.31675	-1.47517	2.22307	0.124489	2.3751	0.169602	1.07851	-0.849221	0.333429	0.673366	0.171749
ENSG00000015285	0.896055	7.57265	-0.0870864	-0.295307	0.105013	8.16813	0.13346	0.673934	0.777036	0.381438	0.705016	0.151801
ENSG00000015475	2.27192	-0.355003	-0.330164	-0.368823	0.156902	1.01575	0.13515	0.678003	0.673165	0.460633	0.755174	0.121953
ENSG00000015479	-0.648645	0.673046	-0.042428	1.12078	0.100463	1.05662	0.133363	0.771346	-0.483684	0.608646	0.833848	0.0789131
ENSG00000015532	1.88402	0.0239601	-0.190964	-1.93557	0.137711	1.00007	0.133941	0.978871	0.13121	0.892889	0.963024	0.0163629
ENSG00000015568	-0.645372	-1.39911	-1.1659	1.3128	0.100413	1.24469	0.155989	0.810288	-0.923652	0.290401	0.642554	0.192091
ENSG00000015592	-1.4801	-1.63232	-1.19566	1.51148	0.121534	1.33306	0.15716	0.857049	-1.07961	0.216711	0.575382	0.240043
ENSG00000015676	-0.556504	-0.729586	-0.749427	-0.204642	0.0991414	1.06654	0.142694	0.670157	-2.68287	0.00468923	0.0563643	1.249
ENSG00000016391	0.653066	-0.442688	0.655102	-0.183073	0.100532	1.0245	0.140486	0.66946	2.36516	0.0117852	0.106832	0.971299
ENSG00000016402	-1.7259	-0.677654	-0.27489	0.155158	0.130916	1.0574	0.134593	0.668673	-2.4735	0.00866189	0.0857539	1.06675
ENSG00000016602	-1.92982	-0.300322	-0.834065	3.29466	0.13979	1.01127	0.144928	1.57123	-0.12618	0.89692	0.96473	0.0155942
ENSG00000016864	2.28949	1.12049	1.22829	-1.27392	0.157856	1.15694	0.158478	0.801906	1.31543	0.137085	0.475339	0.322997
ENSG00000017260	-0.680527	-0.41363	-0.133127	3.67446	0.100968	1.02139	0.133629	1.7918	0.384503	0.687369	0.872001	0.0594828
ENSG00000017427	-0.811892	-0.760433	-0.572782	2.19844	0.103302	1.07228	0.138801	1.06943	-0.202738	0.834286	0.936535	0.0284759
ENSG00000017483	0.507514	-1.98653	0.534023	-0.789745	0.0985209	1.49329	0.138086	0.718641	-0.153105	0.874774	0.955697	0.0196796
ENSG00000017797	0.477921	1.01666	-0.00761529	-0.560968	0.0981737	1.1292	0.133334	0.69289	1.09566	0.210321	0.570364	0.243848
ENSG00000018189	-0.914055	-0.651672	-0.316478	1.05802	0.105401	1.05308	0.135003	0.75995	-1.04975	0.229241	0.588958	0.229915
ENSG00000018236	-0.984518	-0.995975	-0.809484	8.50009	0.106994	1.124	0.144254	6.68763	0.424015	0.655643	0.856483	0.0672814
ENSG00000018280	1.38904	6.7637	0.211882	-0.690232	0.118424	6.71845	0.134082	0.706368	0.85613	0.329183	0.670382	0.173678
ENSG00000018408	2.80605	19.8163	1.62016	-0.985337	0.189192	50.0859	0.177082	0.747574	0.929265	0.287377	0.639655	0.194054
ENSG00000018510	1.5947	1.50143	0.296175	0.681412	0.125729	1.28179	0.134795	0.70536	4.06001	2.01757e-05	0.000911765	3.04012
ENSG00000018610	-0.29437	-0.090175	-0.19784	1.01178	0.0964861	1.00102	0.133986	0.751976	-0.72881	0.41722	0.727483	0.138177
ENSG00000018625	-2.31153	-1.25352	0.0695383	1.62636	0.159064	1.19641	0.133414	0.887086	-0.637635	0.488376	0.77138	0.112731
ENSG00000018699	2.66485	1.2434	0.498941	-1.83159	0.179995	1.19326	0.137482	0.946227	0.793906	0.369799	0.697883	0.156217
ENSG00000018869	0.24674	1.88133	-0.197392	-0.345945	0.0961793	1.44242	0.133983	0.67664	0.359869	0.707127	0.880568	0.0552371
ENSG00000019102	-0.852127	-2.47175	-0.419039	2.39162	0.104099	1.7637	0.13626	1.14332	-0.320781	0.738696	0.892786	0.0492527
ENSG00000019144	-0.902713	-1.97962	-0.262548	2.47365	0.105156	1.48986	0.134482	1.17658	-0.217931	0.821955	0.931093	0.0310071
ENSG00000019485	-0.730652	-4.02037	-0.471198	1.42964	0.10181	3.02042	0.137034	0.836989	-0.619767	0.502171	0.77938	0.108251
ENSG00000019505	-1.7012	-2.16598	-1.79725	4.12049	0.129908	1.58643	0.187168	2.08153	-0.365025	0.703003	0.878325	0.0563448
ENSG00000019549	1.90348	0.667981	0.459282	-1.08399	0.138589	1.05577	0.136849	0.764586	1.07795	0.217416	0.575964	0.239605
ENSG00000019582	1.24255	2.10537	1.71806	-0.892761	0.113835	1.55407	0.182529	0.733085	1.65214	0.0679219	0.332151	0.478664
ENSG00000019991	0.625986	-0.473868	0.266468	-0.0135062	0.10012	1.02807	0.134517	0.666682	1.73801	0.0563632	0.296471	0.528018
ENSG00000019995	-1.33116	-1.8465	-1.36678	3.23191	0.11655	1.4262	0.164468	1.5371	-0.386927	0.685342	0.870847	0.0600582
ENSG00000020129	-2.4859	-6.73231	-1.56368	3.77244	0.169023	6.66549	0.174085	1.85261	-0.704284	0.436413	0.740754	0.130326
ENSG00000020181	-0.0633547	-3.32372	0.178936	-0.812328	0.0955023	2.38089	0.133867	0.721656	-0.818568	0.353225	0.687033	0.163022
ENSG00000020256	0.761336	-1.22141	0.538054	-0.751349	0.102355	1.18648	0.138158	0.71371	0.459021	0.628163	0.841329	0.075034
ENSG00000020426	0.294655	-1.06486	-0.631284	1.0327	0.0964881	1.14174	0.139975	0.755538	-0.168603	0.862209	0.951029	0.021806
ENSG00000020577	2.2723	0.688172	1.38375	-1.06324	0.156923	1.0592	0.165246	0.760873	1.42116	0.110654	0.428694	0.367853
ENSG00000020922	1.71832	3.04413	0.702589	1.66653	0.130605	2.15834	0.141561	0.898111	4.29624	7.80996e-06	0.00046875	3.32906
ENSG00000021300	-1.94356	-11.465	-0.960434	3.00258	0.140424	17.4309	0.148707	1.41796	-0.689747	0.44774	0.748832	0.125616
ENSG00000021355	1.50815	3.60402	0.596625	0.324033	0.122532	2.62362	0.139266	0.675416	1.73328	0.0569528	0.298255	0.525412
ENSG00000021574	-0.168708	-0.211487	-0.135208	1.22449	0.0957934	1.00559	0.133638	0.791614	-0.319757	0.739529	0.893377	0.0489653
ENSG00000021645	-1.73667	-2.04627	-1.40208	4.47169	0.13136	1.5234	0.166097	2.333	-0.233836	0.809064	0.925428	0.0336575
ENSG00000021762	1.09593	-0.998804	0.0223593	-2.12604	0.109753	1.1247	0.133342	1.04334	-0.351258	0.714088	0.883961	0.053567
ENSG00000021776	1.06382	1.56608	0.81594	0.729092	0.108927	1.30658	0.144429	0.710965	4.12622	1.62707e-05	0.000773994	3.11126
ENSG00000021826	-0.837574	1.64658	0.155977	-0.826348	0.103806	1.3389	0.133739	0.723571	-0.294014	0.760096	0.903274	0.0441807
ENSG00000022267	0.818208	0.890229	1.28771	-2.40696	0.103424	1.09906	0.16097	1.14945	0.358942	0.707857	0.880824	0.0551111
ENSG00000022277	0.483671	0.207115	-0.119526	-0.401831	0.0982395	1.00536	0.133571	0.680122	0.81211	0.357445	0.689534	0.161444
ENSG00000022355	-3.38596	-1.63488	-2.27541	4.58435	0.231939	1.3341	0.219625	2.41802	-0.488265	0.605033	0.832691	0.0795164
ENSG00000022556	-0.205616	-9.08326	-0.389557	0.835373	0.0959579	11.3132	0.135863	0.724821	-0.668906	0.463913	0.756644	0.121109
ENSG00000022567	-0.653344	-1.80288	-2.4392	1.7197	0.100536	1.4063	0.232495	0.913115	-0.932927	0.285349	0.638843	0.194606
ENSG00000022840	0.278913	0.293533	0.130914	-0.82296	0.0963806	1.01077	0.133619	0.723105	0.672734	0.460998	0.755289	0.121887
ENSG00000022976	-0.142918	-1.58263	-0.0959422	-0.58958	0.0956977	1.31309	0.133487	0.695634	-0.950357	0.276001	0.630503	0.200313
ENSG00000023041	1.09773	-0.122473	0.423565	1.7047	0.1098	1.00187	0.136323	0.908832	2.64244	0.00526521	0.0610181	1.21454
ENSG00000023171	-1.40355	-29.3588	-0.78023	3.38807	0.118906	108.743	0.143479	1.62325	-0.662232	0.469127	0.759626	0.1194
ENSG00000023191	-0.0172143	0.806047	-0.128849	-1.37484	0.0954581	1.08121	0.13361	0.824182	-0.390456	0.682546	0.869379	0.0607908
ENSG00000023228	-0.453626	-0.738141	-0.514908	2.63968	0.0979043	1.06811	0.137752	1.24733	0.0889758	0.927508	0.975717	0.0106762
ENSG00000023287	-3.11188	-0.253802	-1.31475	1.94169	0.210738	1.00805	0.162143	0.980846	-0.779004	0.38006	0.70427	0.152261
ENSG00000023318	2.86336	14.013	0.772921	1.14996	0.19306	25.5455	0.14329	0.776868	1.17359	0.180936	0.533298	0.27303
ENSG00000023330	0.243136	-3.89661	-1.0382	0.498267	0.0961583	2.89795	0.151298	0.687356	-0.742598	0.406506	0.72241	0.141216
ENSG00000023445	0.252094	0.808235	0.28005	-1.54905	0.0962111	1.08166	0.13464	0.86663	0.106948	0.912683	0.97029	0.0130982
ENSG00000023516	-1.89794	-2.03464	-1.57149	1.99211	0.138337	1.51747	0.174493	0.997376	-1.00188	0.250694	0.608769	0.215547
ENSG00000023572	-1.0018	-0.299223	-0.0735647	2.70628	0.107402	1.01119	0.133424	1.27699	0.17374	0.857944	0.949597	0.0224605
ENSG00000023608	2.26291	1.26199	0.923318	-1.82659	0.156416	1.19908	0.147542	0.944702	0.892047	0.307927	0.656352	0.182863
ENSG00000023697	1.72001	10.6176	1.13412	-0.942599	0.130674	15.0918	0.15477	0.740708	0.928909	0.287545	0.639751	0.193989
ENSG00000023734	0.525908	4.55813	0.389824	1.62465	0.0987472	3.59707	0.135866	0.886624	1.41776	0.111438	0.430644	0.365882
ENSG00000023892	0.874537	-0.854723	0.240894	-0.469506	0.104559	1.09132	0.134301	0.685036	1.27025	0.150023	0.494615	0.305733
ENSG00000023902	2.17769	-0.813238	-0.00787357	-0.446269	0.151911	1.08267	0.133334	0.683263	0.615222	0.505693	0.781137	0.107273
ENSG00000023909	0.660153	0.0933405	0.309705	-0.107236	0.100643	1.00109	0.134932	0.667625	1.9726	0.0326638	0.213657	0.670283
ENSG00000024048	-0.361998	1.42076	-0.33044	1.20071	0.0970146	1.25232	0.135153	0.786808	0.192536	0.842564	0.941185	0.026325
ENSG00000024422	1.97224	1.66814	0.470645	-1.57142	0.141761	1.34784	0.137025	0.872447	0.877417	0.316281	0.661537	0.179446
ENSG00000024526	3.54301	17.4039	0.455274	-1.23921	0.244894	38.8622	0.136788	0.794637	0.901849	0.30243	0.651789	0.185893
ENSG00000024862	-1.39429	-1.4333	-0.928451	1.83884	0.118598	1.25679	0.1477	0.948446	-0.75837	0.394825	0.714315	0.14611
ENSG00000025039	1.64176	2.38046	-0.348926	-0.36348	0.127542	1.70833	0.135362	0.677676	1.01372	0.245149	0.603833	0.219083
ENSG00000025156	-0.0307081	0.308535	-0.296483	2.64291	0.0954658	1.0119	0.134798	1.24875	0.630494	0.493851	0.774288	0.111098
ENSG00000025293	0.559107	-0.852466	0.017182	1.54126	0.099176	1.09084	0.133338	0.864623	0.745185	0.404638	0.721468	0.141783
ENSG00000025423	-2.2041	-0.43995	-1.02694	0.626953	0.153289	1.02419	0.15091	0.699423	-1.6772	0.0643716	0.321648	0.492619
ENSG00000025434	1.31824	1.45978	0.595795	-7.9719	0.116142	1.26637	0.13925	5.9626	-0.334349	0.727607	0.888747	0.0512218
ENSG00000025708	2.13798	0.289806	1.36189	-1.05255	0.149871	1.0105	0.164246	0.758989	1.28339	0.146157	0.490017	0.309788
ENSG00000025770	1.02761	-2.07458	-0.335983	-0.359763	0.108026	1.53799	0.135215	0.677452	-0.240376	0.803748	0.923403	0.0346088
ENSG00000025772	0.0234321	-0.467437	0.29326	-0.206718	0.0954611	1.02731	0.134767	0.670228	0.367456	0.701068	0.877537	0.0567343
ENSG00000025796	1.85775	6.23637	0.355495	0.511287	0.136541	5.86154	0.13544	0.688451	1.296	0.1425	0.483975	0.315177
ENSG00000025800	0.350799	0.701374	-0.580398	0.962188	0.0969195	1.06149	0.138948	0.743817	0.313879	0.744219	0.896646	0.0473788
ENSG00000026025	3.94997	10.8472	2.39733	-1.04296	0.281196	15.7076	0.22912	0.757314	1.34073	0.130213	0.463292	0.334145
ENSG00000026103	1.99008	1.12131	0.169154	-0.587927	0.142602	1.15717	0.13381	0.695472	1.41584	0.111912	0.431826	0.364691
ENSG00000026297	0.589165	9.82046	0.236328	0.24331	0.0995869	13.0552	0.134264	0.6716	0.838338	0.340346	0.678829	0.168239
ENSG00000026508	2.36609	3.14822	2.12911	-1.43494	0.162102	2.23891	0.208885	0.838254	1.5162	0.0909274	0.389379	0.409628
ENSG00000026559	-0.665074	-0.255681	-0.670858	0.0290126	0.10072	1.00817	0.140834	0.666737	-2.62022	0.00563293	0.0641586	1.19274
ENSG00000026652	-1.11314	-2.29549	-0.47477	2.30115	0.110206	1.65866	0.13709	1.10794	-0.418403	0.659998	0.857942	0.0665423
ENSG00000026950	4.12607	4.80634	3.06236	-2.26432	0.298127	3.88761	0.289634	1.09393	1.47803	0.0984959	0.403571	0.39408
ENSG00000027001	0.934701	1.40648	0.0649116	-0.412079	0.105855	1.24727	0.133404	0.680817	1.47726	0.0986658	0.404159	0.393448
ENSG00000027075	0.478212	-3.65343	0.310051	1.23872	0.098177	2.66844	0.134936	0.794535	-0.104031	0.915069	0.971317	0.0126392
ENSG00000027697	1.10292	1.26784	0.0955819	1.64672	0.109936	1.20093	0.133486	0.892639	3.16984	0.000957371	0.0174703	1.7577
ENSG00000027847	2.8067	0.2121	0.22213	-2.2593	0.189235	1.00562	0.134156	1.09204	0.366411	0.701905	0.87814	0.0564361
ENSG00000028116	-0.27134	-0.38966	-0.246321	5.88788	0.096331	1.01898	0.134345	3.55559	0.599162	0.51804	0.785886	0.10464
ENSG00000028137	2.07261	1.35506	0.749445	-0.895671	0.146594	1.22952	0.142694	0.733519	1.50789	0.0925506	0.392503	0.406157
ENSG00000028203	-0.133354	-1.70465	-0.750456	1.64375	0.0956663	1.36323	0.14272	0.891825	-0.330523	0.730786	0.889833	0.0506916
ENSG00000028277	0.0875842	-0.790356	0.0348056	0.511724	0.0955459	1.07808	0.133354	0.688488	0.263342	0.785026	0.915055	0.038553
ENSG00000028310	0.743282	0.177413	-0.10775	-0.523749	0.102032	1.00393	0.133527	0.689526	1.32694	0.133928	0.468961	0.328863
ENSG00000028528	0.505175	0.966292	0.275282	-0.00714702	0.0984927	1.11672	0.134596	0.666671	1.79629	0.0494683	0.275391	0.56005
ENSG00000028839	-0.617739	-3.29	-0.43555	2.3513	0.0999974	2.35302	0.136495	1.12738	-0.336293	0.726025	0.888439	0.0513723
ENSG00000029153	0.459265	-0.101429	-0.703812	0.607898	0.0979656	1.00129	0.141589	0.697462	0.10983	0.910345	0.969781	0.0133263
ENSG00000029363	0.542719	2.85446	0.254254	1.94194	0.098961	2.01849	0.134411	0.980926	1.7345	0.0567992	0.297653	0.526289
ENSG00000029364	1.39006	0.720629	0.494434	0.193476	0.118458	1.06491	0.137408	0.669786	3.82553	7.87504e-05	0.00280742	2.55169
ENSG00000029534	-1.68577	-1.90767	-1.73666	5.19994	0.129286	1.4549	0.1836	2.91995	-0.149934	0.877414	0.956335	0.0193897
ENSG00000029559	2.89948	2.16834	1.36157	-0.750218	0.195538	1.58771	0.164231	0.713569	1.89613	0.0391227	0.238473	0.622561
ENSG00000029639	0.889706	1.96846	1.0632	1.00601	0.104878	1.48436	0.152173	0.751005	4.26145	9.11162e-06	0.000530303	3.27548
ENSG00000029725	-1.58592	-0.907613	-0.820598	1.78844	0.125397	1.10297	0.144556	0.933209	-0.726869	0.418754	0.728292	0.137694
ENSG00000029993	2.12422	1.45389	0.766585	-1.63334	0.149173	1.26422	0.143128	0.888983	0.956965	0.272596	0.627076	0.20268
ENSG00000030066	1.97741	1.78904	0.785041	-0.946336	0.142004	1.40008	0.143605	0.741296	1.4695	0.100221	0.407105	0.390293
ENSG00000030110	3.54179	0.711197	-0.103917	-2.14332	0.244791	1.06323	0.133513	1.04948	0.498354	0.597028	0.828254	0.0818363
ENSG00000030419	-0.262535	4.57223	0.110042	0.416225	0.0962751	3.61316	0.133535	0.681104	0.715755	0.427346	0.734509	0.134003
ENSG00000030582	3.31906	-0.0837933	1.99549	-1.36431	0.226599	1.00088	0.1997	0.821779	1.04972	0.229259	0.588958	0.229915
ENSG00000031003	-1.12186	-1.03846	-1.12682	2.14421	0.110437	1.1348	0.154495	1.0498	-0.539902	0.564428	0.813163	0.0898226
ENSG00000031081	2.07275	0.942848	1.44796	-0.816319	0.146601	1.11112	0.168277	0.722198	1.80699	0.0482493	0.271159	0.566775
ENSG00000031691	0.899376	12.6655	0.413052	-0.135063	0.105084	21.0518	0.136177	0.668187	0.822421	0.350629	0.685821	0.163789
ENSG00000031698	-0.594593	-0.551055	-0.788497	1.10497	0.0996634	1.03796	0.143695	0.768414	-1.11011	0.204591	0.564775	0.248124
ENSG00000031823	1.30752	0.106569	0.390122	-0.318162	0.115807	1.00142	0.13587	0.675102	3.2099	0.000844126	0.0158946	1.79875
ENSG00000032219	-0.100997	-0.0544039	0.0106741	0.976133	0.095576	1.00037	0.133335	0.74607	0.0615458	0.949627	0.982229	0.00778737
ENSG00000032389	-0.0836804	-2.88326	-0.370384	0.0792487	0.0955379	2.03915	0.13562	0.66719	-0.773378	0.384045	0.707426	0.150319
ENSG00000032444	0.259825	-2.06266	-0.313624	-0.46531	0.0962582	1.53182	0.134973	0.684709	-0.672971	0.460804	0.755174	0.121953
ENSG00000032742	-0.39718	0.333473	-0.367626	0.58085	0.0973325	1.0139	0.135586	0.694782	-1.25591	0.154333	0.500454	0.300636
ENSG00000033011	1.76995	0.0737797	1.22641	-2.50289	0.132749	1.00068	0.158401	1.1887	0.354071	0.7118	0.883211	0.0539356
ENSG00000033030	2.52054	1.00584	1.1125	-0.180309	0.171087	1.12647	0.153961	0.669376	2.44614	0.00941686	0.0910189	1.04087
ENSG00000033050	1.57016	0.0771115	0.758439	-1.4494	0.124805	1.00074	0.14292	0.841731	0.726003	0.419415	0.728337	0.137668
ENSG00000033100	2.50072	0.203515	0.925442	-2.31249	0.169902	1.00518	0.147607	1.1123	0.491134	0.602723	0.831166	0.0803123
ENSG00000033122	-2.77407	-3.34592	-1.45541	4.0531	0.187067	2.3994	0.168637	2.03564	-0.573103	0.538271	0.7987	0.0976162
ENSG00000033170	-1.22068	-0.687782	-1.02386	2.44467	0.113193	1.05913	0.150805	1.1647	-0.349004	0.715885	0.884705	0.0532014
ENSG00000033178	1.05013	2.54575	0.425351	0.583525	0.108583	1.8101	0.136349	0.695042	2.24215	0.0164029	0.133951	0.873054
ENSG00000033327	-0.408338	-0.55114	-0.418845	1.24096	0.0974395	1.03797	0.136257	0.794998	-0.618619	0.503101	0.779846	0.107991
ENSG00000033627	-2.03355	-3.89766	-1.28621	3.10646	0.144685	2.89897	0.160906	1.47084	-0.670135	0.462994	0.756154	0.12139
ENSG00000033800	0.598964	0.0290544	0.0883197	1.44067	0.0997255	1.00011	0.133463	0.839627	1.89489	0.0392581	0.239175	0.621284
ENSG00000033867	2.39965	-1.15478	-0.00522163	2.70156	0.164006	1.16669	0.133334	1.27487	1.08494	0.21462	0.573501	0.241466
ENSG00000034053	-0.873838	-1.71637	-0.391681	0.636421	0.104545	1.36824	0.13589	0.700419	-1.25219	0.155475	0.501893	0.299389
ENSG00000034152	3.41408	-0.582561	0.203638	-1.6434	0.234216	1.04242	0.134024	0.891731	0.418679	0.659779	0.857791	0.0666186
ENSG00000034239	-1.33727	-0.719106	-0.439541	-0.751969	0.116744	1.06464	0.136553	0.713788	-3.84173	7.28929e-05	0.00267303	2.573
ENSG00000034510	1.8819	0.252418	0.281666	-0.960367	0.137616	1.00796	0.134656	0.743525	0.963033	0.26949	0.623866	0.204909
ENSG00000034533	0.182698	0.757465	0.837483	0.211531	0.0958519	1.07172	0.145023	0.670395	1.95822	0.0337956	0.218089	0.661366
ENSG00000034677	1.83493	2.20357	0.552766	-0.959952	0.135537	1.60697	0.138426	0.743459	1.27096	0.149799	0.4946	0.305746
ENSG00000034693	-0.253254	1.35574	-0.359616	1.26533	0.0962181	1.22975	0.135489	0.800089	0.235168	0.807964	0.924965	0.0338745
ENSG00000034713	-1.96289	-0.305244	-0.447173	1.28558	0.141323	1.01165	0.136666	0.804393	-0.811686	0.357715	0.689709	0.161334
ENSG00000035115	-0.445067	-0.791586	-0.0412164	1.07456	0.0978127	1.07833	0.133362	0.76289	-0.475533	0.615021	0.835982	0.0778032
ENSG00000035141	2.25193	2.75539	1.07458	-2.57034	0.155826	1.94902	0.152579	1.21722	0.761487	0.392589	0.713184	0.146798
ENSG00000035403	2.57216	1.32852	0.802609	-1.30125	0.174216	1.22062	0.14407	0.80777	1.1872	0.176243	0.528488	0.276965
ENSG00000035499	2.19601	0.333999	0.871586	-1.6892	0.152865	1.01394	0.145994	0.904449	0.741991	0.406962	0.72297	0.14088
ENSG00000035664	-1.19469	-4.44134	-0.707374	1.4604	0.112446	3.46569	0.141673	0.844398	-0.792412	0.37079	0.698612	0.155764
ENSG00000035681	1.34681	0.410245	1.44624	1.20981	0.117049	1.02104	0.168194	0.788637	5.38765	1e-20	1.23911e-18	17.9069
ENSG00000035687	-1.76628	-0.872127	-0.743054	2.05348	0.132594	1.09508	0.142535	1.01807	-0.588995	0.525848	0.79011	0.102313
ENSG00000035862	2.5102	0.166749	0.58047	-1.67666	0.170468	1.00348	0.138949	0.900933	0.635772	0.489813	0.771999	0.112383
ENSG00000035928	0.372954	1.24053	0.685067	0.110639	0.0971104	1.19236	0.141155	0.667687	2.22944	0.0169313	0.136921	0.86353
ENSG00000036054	0.52738	1.21042	0.446503	3.37544	0.0987656	1.18314	0.136656	1.61613	1.64151	0.0695099	0.336384	0.473164
ENSG00000036257	1.83106	0.927084	0.545229	0.71462	0.135369	1.10744	0.138288	0.709223	4.69379	1.95249e-06	0.000153061	3.81513
ENSG00000036448	-0.661287	-2.63517	-0.666442	1.06967	0.100661	1.86802	0.140736	0.762017	-0.791801	0.371184	0.69867	0.155728
ENSG00000036530	-1.80178	-3.2914	-0.888354	2.21927	0.134102	2.35417	0.146486	1.0771	-0.762238	0.392038	0.712972	0.146927
ENSG00000036549	0.114905	1.48052	0.111076	0.974619	0.0956117	1.27399	0.133539	0.745824	1.00494	0.249272	0.607286	0.216607
ENSG00000036672	-1.5385	-1.15955	-0.418615	0.630593	0.123633	1.16807	0.136254	0.699804	-1.71743	0.0589463	0.304338	0.516644
ENSG00000037042	-1.97229	-2.90323	-1.00035	0.778981	0.141763	2.05359	0.150012	0.717234	-1.5493	0.0848363	0.374239	0.426851
ENSG00000037241	2.96261	1.30338	0.939848	-1.73999	0.199943	1.21235	0.148055	0.918964	0.998676	0.252193	0.610127	0.214579
ENSG00000037474	2.472	2.0291	0.581414	-0.307303	0.168202	1.51466	0.138967	0.674536	1.94536	0.0348155	0.221967	0.653712
ENSG00000037637	1.3596	0.860964	0.385975	-2.36816	0.117461	1.09266	0.135816	1.13401	0.255321	0.791627	0.918209	0.0370583
ENSG00000037749	1.41404	5.87785	0.822583	0.171793	0.119258	5.31865	0.144611	0.669126	1.26354	0.152002	0.496975	0.303665
ENSG00000037757	0.228262	1.04399	0.428297	-0.754104	0.0960748	1.13624	0.136391	0.714056	1.03877	0.233956	0.593043	0.226914
ENSG00000037897	2.0256	0.786942	1.03976	-2.0793	0.1443	1.07741	0.151352	1.02696	0.684457	0.451788	0.750763	0.124497
ENSG00000038002	0.209393	5.26131	0.39002	0.4236	0.0959765	4.46017	0.135869	0.68162	0.921768	0.291437	0.643658	0.191345
ENSG00000038210	2.78048	2.7275	0.0827207	-1.76385	0.187491	1.9299	0.133447	0.92593	0.844008	0.336701	0.675998	0.170055
ENSG00000038219	0.518444	0.605757	0.182613	0.756093	0.0986544	1.04587	0.133889	0.714306	1.84805	0.0438972	0.256847	0.590326
ENSG00000038274	-1.37501	0.157709	-0.333893	2.08474	0.117962	1.00311	0.135191	1.02885	-0.11196	0.908558	0.969102	0.0136306
ENSG00000038295	-2.11125	-4.98047	-0.903362	3.82117	0.148518	4.10063	0.146934	1.88345	-0.518544	0.581184	0.819056	0.0866863
ENSG00000038358	-0.0193208	-1.56662	0.0147642	-0.585177	0.095459	1.30679	0.133337	0.695203	-0.474663	0.61573	0.836375	0.0775991
ENSG00000038382	1.66376	-0.374382	1.09587	-1.09577	0.128408	1.01752	0.153349	0.766726	0.896909	0.305233	0.653828	0.184536
ENSG00000038427	3.20082	4.70177	1.37429	-1.73009	0.217422	3.76333	0.164811	0.9161	1.25259	0.155363	0.501893	0.299389
ENSG00000038532	0.353229	-3.23135	-0.157702	0.809347	0.0969399	2.3052	0.133748	0.721254	-0.305095	0.751205	0.900052	0.0457323
ENSG00000038945	2.56233	3.07283	1.80585	-0.628194	0.173616	2.18028	0.187685	0.699552	2.08132	0.0250036	0.180791	0.742824
ENSG00000039068	-0.219411	0.681171	-0.507984	0.435874	0.0960277	1.058	0.137634	0.682499	-1.04709	0.230379	0.589863	0.229249
ENSG00000039123	1.0718	1.12534	0.481884	0.734977	0.10913	1.1583	0.137204	0.711683	3.54492	0.000250569	0.00648739	2.18793
ENSG00000039139	0.151902	1.44866	-0.203583	0.153821	0.0957292	1.26233	0.134024	0.668638	0.321646	0.738018	0.892675	0.0493066
ENSG00000039319	-1.24447	0.243217	-0.881501	1.96884	0.113891	1.00739	0.146284	0.989695	-0.288933	0.764167	0.904846	0.0434256
ENSG00000039523	-0.572811	-8.65672	-0.420838	-0.322292	0.0993606	10.3674	0.136285	0.675323	-0.892755	0.307526	0.656322	0.182883
ENSG00000039560	2.72328	2.34152	1.6084	-1.15262	0.183744	1.68534	0.176449	0.777378	1.64732	0.0686586	0.333947	0.476322
ENSG00000039650	2.20825	1.22156	0.386941	-1.1757	0.153506	1.18652	0.135829	0.781856	1.06604	0.222349	0.581315	0.235588
ENSG00000039987	0.625603	0.156967	0.238552	-0.869713	0.100114	1.00308	0.134282	0.7297	1.57077	0.081094	0.365935	0.436596
ENSG00000040199	-0.856781	-3.40433	-0.545839	1.4076	0.104194	2.44869	0.138299	0.831778	-0.67758	0.457156	0.75423	0.122496
ENSG00000040275	1.75587	3.494	0.741502	0.778563	0.132158	2.52601	0.142497	0.71718	2.42235	0.0100716	0.0954069	1.02042
ENSG00000040341	-1.42165	-2.17657	-1.45847	2.3106	0.119515	1.59218	0.168785	1.11157	-0.745458	0.404428	0.721468	0.141783
ENSG00000040487	1.23695	0.322382	0.296552	-1.33653	0.113669	1.01299	0.134799	0.815526	0.667029	0.46539	0.757371	0.120691
ENSG00000040531	1.69151	0.447161	1.27883	-1.09905	0.129517	1.02499	0.16059	0.767327	1.31251	0.137897	0.476237	0.322177
ENSG00000040608	-1.47311	-4.63575	-1.56076	2.95752	0.121288	3.68628	0.173933	1.39558	-0.673968	0.46001	0.754869	0.122129
ENSG00000040633	1.68998	-0.0976275	0.95047	-1.65816	0.129455	1.00119	0.14839	0.895791	0.598974	0.518182	0.785886	0.10464
ENSG00000040731	-0.658125	-3.47388	-0.702088	0.8698	0.100611	2.50848	0.141549	0.729713	-0.844374	0.336471	0.675907	0.170113
ENSG00000040933	-0.371011	-8.32574	-0.531961	1.87563	0.0970932	9.66475	0.13805	0.959834	-0.567676	0.542462	0.800051	0.0968824
ENSG00000041353	-1.30568	-3.10636	-1.12313	1.97503	0.11575	2.20618	0.154357	0.99173	-0.786773	0.374605	0.70049	0.154598
ENSG00000041357	1.48456	4.2964	0.448716	0.425729	0.121692	3.30738	0.136689	0.68177	1.48231	0.0976375	0.401983	0.395792
ENSG00000041515	-0.0306869	-0.412539	0.356966	0.860154	0.0954658	1.02127	0.135457	0.728322	0.68755	0.44944	0.749662	0.125135
ENSG00000041802	2.65822	3.40341	1.34567	-2.00572	0.179575	2.4479	0.163514	1.00191	1.10209	0.207786	0.568488	0.245279
ENSG00000041880	0.22395	1.02219	0.254828	-1.94007	0.0960516	1.13061	0.134416	0.980323	-0.0458868	0.9625	0.98861	0.00497517
ENSG00000041982	3.64916	9.10113	1.76135	-1.50833	0.253983	11.3538	0.185039	0.856256	1.21794	0.166141	0.517486	0.286101
ENSG00000041988	1.18742	-0.0313495	0.336729	-0.783177	0.11224	1.00012	0.135223	0.71778	1.44966	0.10445	0.416248	0.380647
ENSG00000042062	1.39172	0.5265	0.562166	-2.29295	0.118513	1.03465	0.138601	1.1048	0.282127	0.769701	0.907128	0.0423315
ENSG00000042088	1.18849	-0.308941	0.497357	-1.51563	0.11227	1.01193	0.137456	0.858095	0.400589	0.674521	0.864991	0.0629885
ENSG00000042286	-0.267683	-0.773092	-0.0630717	-1.78311	0.0963076	1.07471	0.1334	0.931624	-1.26457	0.151701	0.496975	0.303665
ENSG00000042317	-0.622038	-0.878329	-0.978567	1.6821	0.100061	1.09643	0.149293	0.902455	-0.558225	0.549862	0.80482	0.0943015
ENSG00000042429	2.62172	1.26624	0.642462	-0.932653	0.177281	1.20042	0.140213	0.739153	1.36481	0.124001	0.454286	0.34267
ENSG00000042445	0.133068	-0.209799	0.124702	0.338096	0.0956653	1.0055	0.133593	0.676192	0.578974	0.533658	0.79562	0.0992943
ENSG00000042493	1.58465	1.26484	1.06648	-0.977642	0.125349	1.19998	0.15229	0.746315	1.57151	0.0809496	0.365498	0.437115
ENSG00000042753	0.44289	-0.501129	0.20062	-0.496379	0.0977897	1.03139	0.134004	0.687199	1.07428	0.218884	0.577168	0.238697
ENSG00000042832	1.29937	0.0175797	0.138573	-0.540408	0.115554	1.00004	0.133653	0.691003	1.72553	0.0578842	0.300876	0.521612
ENSG00000042980	0.398802	-0.00947983	-0.15985	1.5643	0.0973479	1.00001	0.133759	0.870586	0.89095	0.308546	0.656812	0.182559
ENSG00000043093	-0.472161	0.622847	-0.365803	0.806135	0.0981085	1.04849	0.135564	0.720821	-1.29953	0.141528	0.482182	0.316789
ENSG00000043143	-2.13351	-3.28526	-1.12399	0.931531	0.149644	2.34912	0.154389	0.738979	-1.46992	0.100137	0.40704	0.390363
ENSG00000043355	-0.6549	-0.234773	0.0415665	0.772053	0.10056	1.00689	0.133362	0.716339	-1.20275	0.171013	0.523181	0.281348
ENSG00000043462	1.64063	0.731465	1.07263	-0.800243	0.127498	1.06688	0.152509	0.720032	1.78216	0.0510654	0.280322	0.552344
ENSG00000043514	1.7593	-0.165616	0.729461	-0.381123	0.132301	1.00343	0.142202	0.678771	1.67916	0.0640924	0.320775	0.493799
ENSG00000043591	-1.57156	-2.33711	-0.973931	1.85005	0.124857	1.68276	0.149142	0.95189	-0.855266	0.329699	0.670881	0.173355
ENSG00000044090	0.590028	0.510904	0.361814	-4.74291	0.099599	1.03263	0.135515	2.54127	-0.427661	0.652717	0.854987	0.0680404
ENSG00000044115	1.62187	3.13583	0.478659	-1.55107	0.126769	2.22918	0.137152	0.867152	0.827862	0.347083	0.683621	0.165184
ENSG00000044446	0.54929	0.33521	0.57097	-0.375359	0.0990464	1.01405	0.138767	0.678408	2.12295	0.0224979	0.168051	0.77456
ENSG00000044459	2.94806	1.62631	1.27245	-0.49701	0.19892	1.33061	0.160319	0.687252	2.06222	0.0262018	0.187863	0.726159
ENSG00000044524	-0.16789	0.0107446	-0.562761	1.37782	0.0957901	1.00001	0.138612	0.824867	-0.311791	0.745877	0.897522	0.0469548
ENSG00000044574	2.43956	3.14256	1.11317	-2.42645	0.166305	2.23446	0.153986	1.15731	0.862432	0.325291	0.668016	0.175213
ENSG00000046604	1.29146	-2.13001	0.46438	-0.780932	0.11531	1.56712	0.136927	0.717488	0.00811268	0.99324	0.998112	0.000820794
ENSG00000046647	0.0759901	-0.132066	-0.279225	0.616348	0.0955233	1.00218	0.134633	0.698324	-0.117032	0.904449	0.96757	0.0143175
ENSG00000046651	1.17791	3.52331	1.55956	-0.847179	0.111972	2.55171	0.173871	0.726476	1.3409	0.130169	0.463292	0.334145
ENSG00000046653	-1.63981	0.614462	-0.787142	2.66862	0.127466	1.0472	0.14366	1.26013	-0.00310736	0.997398	0.999154	0.000367683
ENSG00000046889	-0.90096	-1.53994	-0.269734	2.72822	0.105118	1.29643	0.134546	1.28693	-0.0991929	0.919043	0.971672	0.0124804
ENSG00000047056	-1.03828	-6.65045	-1.66683	5.71374	0.108288	6.52857	0.179639	3.38724	-0.314372	0.743833	0.896462	0.0474683
ENSG00000047188	0.304102	0.687424	0.0859919	1.32233	0.0965555	1.05907	0.133457	0.81238	1.35659	0.126115	0.457902	0.339228
ENSG00000047230	2.69797	3.78989	1.37218	-0.0339268	0.18211	2.7954	0.164715	0.666763	2.25036	0.0160456	0.132193	0.878791
ENSG00000047249	-1.56479	-1.95868	-1.05847	4.19657	0.124604	1.47956	0.152006	2.13427	-0.18613	0.847878	0.944238	0.0249186
ENSG00000047315	1.22475	0.961737	0.545783	1.3362	0.113312	1.11562	0.138298	0.815452	4.0472	2.2779e-05	0.00102041	2.99123
ENSG00000047346	-0.455968	1.01502	-0.222404	0.970319	0.0979296	1.12878	0.134158	0.745127	-0.474481	0.615901	0.836426	0.0775726
ENSG00000047365	-1.42513	1.93594	-0.672586	1.44842	0.119633	1.46848	0.140873	0.841494	0.0642924	0.947424	0.981888	0.007938
ENSG00000047410	3.22853	3.03883	1.36537	-1.34636	0.219543	2.15431	0.164404	0.817723	1.47804	0.0984927	0.403571	0.39408
ENSG00000047457	1.18221	5.25417	1.23485	0.273868	0.112093	4.45079	0.158748	0.672917	1.44344	0.105766	0.418624	0.378175
ENSG00000047578	1.17122	0.190999	0.0765739	-1.53828	0.111785	1.00456	0.133431	0.863859	0.331292	0.730167	0.889738	0.050738
ENSG00000047579	-0.625686	-1.67883	-0.277671	0.543164	0.100115	1.35231	0.134618	0.691252	-1.07954	0.216741	0.575382	0.240043
ENSG00000047597	-1.74113	-5.54604	-0.524094	3.3543	0.131544	4.84481	0.137911	1.60428	-0.496539	0.598445	0.828782	0.0815599
ENSG00000047617	0.042887	-0.448485	0.283553	0.591866	0.0954764	1.02514	0.134673	0.695859	0.658497	0.472098	0.762163	0.117952
ENSG00000047621	0.725795	0.478263	0.933773	1.40986	0.101726	1.02859	0.147866	0.832308	3.60305	0.000197852	0.00538732	2.26863
ENSG00000047634	0.914291	0.331406	0.394403	0.300879	0.105406	1.01373	0.135926	0.674211	2.8099	0.00317084	0.0431416	1.3651
ENSG00000047644	0.788573	-0.254046	-0.219266	-0.338407	0.102857	1.00807	0.134135	0.67621	1.19106	0.174933	0.526919	0.278256
ENSG00000047648	0.23188	0.293079	0.278977	-0.0593482	0.0960946	1.01074	0.13463	0.66696	1.03951	0.233633	0.592768	0.227116
ENSG00000047662	0.114277	-1.18873	0.368941	-0.468178	0.09561	1.17663	0.135602	0.684933	0.495123	0.59955	0.82915	0.0813666
ENSG00000047849	-1.20119	-7.44706	-0.488017	0.0697124	0.112631	7.93234	0.137303	0.667072	-0.977518	0.262376	0.617083	0.209657
ENSG00000047932	-0.0309315	1.9223	0.0187216	0.627182	0.0954659	1.4619	0.133339	0.699446	0.645493	0.482199	0.767687	0.114816
ENSG00000048028	0.441679	1.2038	-0.084256	0.69635	0.0977769	1.18114	0.133452	0.707075	1.31762	0.136495	0.47406	0.324167
ENSG00000048052	-0.453211	0.360344	-0.113418	0.292033	0.0978998	1.01623	0.133548	0.673774	-1.0444	0.231542	0.591096	0.228342
ENSG00000048140	1.12741	-2.21032	0.388888	-1.38972	0.110586	1.61069	0.135854	0.827609	-0.287136	0.765634	0.90553	0.0430974
ENSG00000048162	2.73681	0.0851722	1.15193	-2.31595	0.184623	1.00091	0.155449	1.11364	0.539859	0.564464	0.813163	0.0898226
ENSG00000048342	1.25896	0.815042	1.2052	0.0549756	0.114323	1.08304	0.157542	0.666919	4.65843	1.95249e-06	0.000153061	3.81513
ENSG00000048392	0.386342	2.2654	0.441875	0.124389	0.0972315	1.6415	0.136588	0.667956	1.27506	0.148594	0.493332	0.306861
ENSG00000048405	3.08261	1.92303	1.1032	-3.9435	0.20858	1.46226	0.153618	1.9626	0.45052	0.634874	0.844912	0.0731887
ENSG00000048471	-0.202506	-1.74867	-0.0542193	1.26566	0.0959427	1.38223	0.133382	0.800157	-0.159894	0.869246	0.953765	0.0205585
ENSG00000048540	-1.72804	-2.11698	-0.620512	2.16755	0.131004	1.5602	0.139751	1.05819	-0.644687	0.482835	0.768147	0.114556
ENSG00000048544	0.661747	1.13974	0.456693	0.612165	0.100668	1.16238	0.136809	0.697896	2.66277	0.00495347	0.0583666	1.23384
ENSG00000048649	1.24659	0.33325	0.0527956	0.864979	0.113954	1.01388	0.13338	0.729016	2.97714	0.00182232	0.0285423	1.54451
ENSG00000048707	-0.953119	-1.24157	-0.406845	2.14144	0.106269	1.19269	0.136092	1.04881	-0.288915	0.764183	0.904846	0.0434256
ENSG00000048740	0.112053	-4.10944	-0.702868	5.22519	0.095604	3.11094	0.141567	2.94188	0.0525333	0.957017	0.986155	0.00605474
ENSG00000048828	1.7826	0.53281	0.717838	-0.901407	0.133284	1.03549	0.141922	0.734378	1.38899	0.118066	0.443537	0.35307
ENSG00000048991	-1.62093	-1.95011	-1.78848	3.64087	0.126733	1.47536	0.186644	1.77133	-0.428265	0.652269	0.854837	0.0681166
ENSG00000049089	-0.856542	-0.0361194	-0.386686	0.610156	0.104189	1.00016	0.135825	0.697691	-2.3229	0.0132385	0.115885	0.935973
ENSG00000049130	0.105095	0.022164	-0.0552571	0.720991	0.095586	1.00006	0.133384	0.709986	0.381757	0.689595	0.87316	0.058906
ENSG00000049167	1.50626	0.148263	1.29992	0.41567	0.122464	1.00275	0.161496	0.681065	5.14601	1e-20	1.23911e-18	17.9069
ENSG00000049192	2.39819	12.8263	0.381521	-0.917825	0.163923	21.5642	0.135759	0.736867	0.883671	0.31271	0.659266	0.180939
ENSG00000049239	2.47761	3.54621	0.983227	-2.67973	0.168533	2.57195	0.149446	1.26508	0.777219	0.381312	0.704952	0.15184
ENSG00000049245	0.0639334	1.66086	-0.50693	0.961105	0.0955032	1.34481	0.137616	0.743644	0.393325	0.680282	0.86803	0.0614652
ENSG00000049246	-2.36416	-0.97366	-0.866575	2.54334	0.161993	1.1185	0.145849	1.20572	-0.540493	0.563997	0.813163	0.0898226
ENSG00000049283	-0.84714	0.330621	-0.416198	0.907396	0.103998	1.01366	0.13622	0.735281	-1.29989	0.141419	0.482128	0.316838
ENSG00000049323	1.20236	1.56195	0.830418	-0.747627	0.112665	1.30496	0.144827	0.713245	1.68471	0.0633192	0.318742	0.49656
ENSG00000049449	2.95406	0.974418	1.98407	-2.57913	0.199341	1.11869	0.198942	1.22099	0.811422	0.357894	0.689881	0.161226
ENSG00000049540	1.50212	2.34176	0.570067	-1.5608	0.122316	1.68548	0.13875	0.869674	0.833458	0.343466	0.68096	0.166878
ENSG00000049541	3.1991	2.67832	2.15471	-3.08195	0.217291	1.89667	0.210713	1.4582	0.917273	0.293927	0.646741	0.18927
ENSG00000049618	0.891412	-0.578374	0.251164	1.17734	0.104914	1.04181	0.134385	0.782178	1.91221	0.0376752	0.232016	0.634482
ENSG00000049656	2.28691	0.668958	0.850298	-1.57323	0.157716	1.05594	0.145383	0.872921	0.893888	0.30693	0.655544	0.183398
ENSG00000049759	0.350444	-1.68514	-0.906442	1.50447	0.0969166	1.35496	0.147027	0.855285	-0.205498	0.832037	0.936014	0.0287175
ENSG00000049769	-3.00111	-2.03804	-1.59124	2.01368	0.202677	1.5192	0.175534	1.00458	-1.13496	0.194946	0.551415	0.258522
ENSG00000049860	3.23446	0.856129	1.51825	-1.91878	0.219999	1.09162	0.171751	0.973478	0.979127	0.261566	0.61662	0.209982
ENSG00000049883	-0.0792775	0.728513	-0.0801566	0.899233	0.0955294	1.06634	0.13344	0.734052	0.106112	0.913375	0.970406	0.0130466
ENSG00000050030	-1.08297	-1.12346	-0.512591	2.1491	0.109417	1.15777	0.137712	1.05155	-0.348616	0.716208	0.884752	0.0531787
ENSG00000050130	0.184983	0.271408	-0.134094	0.81073	0.0958619	1.00921	0.133633	0.72144	0.514785	0.584172	0.820532	0.0859045
ENSG00000050165	-1.46664	-1.89761	-0.848617	1.78788	0.121062	1.45011	0.145336	0.933044	-0.806614	0.361079	0.691941	0.159931
ENSG00000050344	1.8769	4.3601	0.107928	-0.479337	0.137392	3.37631	0.133527	0.685814	1.08996	0.212541	0.571594	0.242912
ENSG00000050393	0.673784	-0.0551035	0.736983	-2.43222	0.100859	1.00038	0.142386	1.15964	-0.0613435	0.949794	0.982246	0.00777953
ENSG00000050405	2.77983	7.50741	1.67011	-1.01366	0.187448	8.04515	0.179821	0.752292	1.27801	0.147699	0.492197	0.307861
ENSG00000050426	-1.01546	-1.13651	-0.551719	2.72391	0.10773	1.16146	0.138407	1.28498	-0.15281	0.875009	0.955749	0.0196562
ENSG00000050438	-1.34502	-2.75589	-0.401269	1.22288	0.116991	1.94937	0.136017	0.791286	-0.863015	0.324939	0.667918	0.175277
ENSG00000050748	-1.8237	-6.38456	-2.12212	2.18738	0.135049	6.09532	0.20839	1.06539	-0.981133	0.260597	0.616027	0.2104
ENSG00000050767	-1.70651	-1.02048	-0.00771246	0.358893	0.130123	1.13017	0.133334	0.6774	-1.58562	0.0785161	0.358621	0.445365
ENSG00000050820	-0.471126	-3.30791	-0.336747	-0.265849	0.0980969	2.36778	0.135223	0.672556	-1.0765	0.217989	0.576483	0.239214
ENSG00000051009	1.38941	-1.55832	0.263557	-1.06964	0.118436	1.30354	0.134491	0.762011	0.0541919	0.955632	0.985389	0.00639233
ENSG00000051108	0.0606007	1.29513	0.096637	0.657355	0.0954983	1.20967	0.133489	0.702676	0.748396	0.402208	0.719852	0.142757
ENSG00000051128	1.99791	0.78435	0.735846	-1.20687	0.142974	1.0769	0.142358	0.788045	1.12761	0.197753	0.555171	0.255573
ENSG00000051180	3.03036	1.22283	1.20954	-1.09334	0.204777	1.18692	0.157716	0.766283	1.43123	0.108446	0.424825	0.37179
ENSG00000051341	2.37012	2.27762	0.63672	-3.12648	0.162329	1.64844	0.14009	1.48124	0.491362	0.602533	0.831052	0.0803718
ENSG00000051382	-1.32212	-6.42115	-1.24617	1.87106	0.116264	6.1539	0.159215	0.958405	-0.812252	0.357342	0.689509	0.16146
ENSG00000051523	1.73977	1.48271	0.287056	-0.86471	0.131488	1.27481	0.134707	0.728977	1.23854	0.1596	0.507843	0.294271
ENSG00000051596	0.662935	0.177252	-0.027471	-0.0716842	0.100686	1.00393	0.133346	0.667095	1.44431	0.105581	0.418314	0.378497
ENSG00000051620	1.95681	2.01798	0.0252127	-2.2135	0.141039	1.50903	0.133344	1.07497	0.486249	0.606609	0.83286	0.0794278
ENSG00000051825	1.57864	2.41716	0.23804	0.237142	0.125122	1.73033	0.134278	0.671353	1.99671	0.0308344	0.206857	0.684329
ENSG00000052126	-0.774829	-0.728637	-0.544706	0.925846	0.102602	1.06636	0.138278	0.738099	-1.49053	0.0959226	0.398993	0.399035
ENSG00000052723	1.98409	3.59095	0.929172	-1.93252	0.142319	2.61186	0.147723	0.977887	0.903081	0.301746	0.65143	0.186132
ENSG00000052749	0.877735	-0.368095	-0.222942	-0.257087	0.104626	1.01694	0.134162	0.672174	1.35551	0.126377	0.458191	0.338954
ENSG00000052795	-0.642627	-0.209042	-0.0497311	1.33139	0.100371	1.00546	0.133375	0.814382	-0.378001	0.692521	0.874496	0.0582422
ENSG00000052802	-1.50042	-0.389567	-0.578954	1.50349	0.122255	1.01897	0.13892	0.85504	-0.707084	0.434177	0.739089	0.131303
ENSG00000052841	2.2263	14.2077	1.41297	0.58218	0.154459	26.2324	0.166608	0.694911	1.10907	0.205026	0.565348	0.247684
ENSG00000053108	-2.04348	-6.73811	-0.776395	2.34085	0.145166	6.67526	0.14338	1.1233	-0.760896	0.393011	0.71331	0.146722
ENSG00000053254	0.672511	-1.15289	0.509943	2.23262	0.100839	1.16614	0.137667	1.08205	0.874331	0.31808	0.662162	0.179036
ENSG00000053328	-0.898841	-1.92992	-0.388527	0.614519	0.105073	1.46557	0.135849	0.698136	-1.18318	0.177635	0.529459	0.276168
ENSG00000053371	1.92083	-0.422583	0.0155146	-0.164178	0.139378	1.02232	0.133337	0.668913	1.04625	0.23073	0.59013	0.229052
ENSG00000053372	0.865493	-0.248085	0.128657	-0.631909	0.104372	1.00769	0.133609	0.699942	1.83635	0.0450758	0.26044	0.584293
ENSG00000053438	-1.71871	-0.572552	-0.314373	1.23748	0.130621	1.04098	0.134981	0.794281	-0.849823	0.33305	0.673141	0.171894
ENSG00000053501	0.856548	-0.211042	0.38767	-1.02933	0.104189	1.00557	0.135838	0.754959	1.06661	0.222078	0.580805	0.23597
ENSG00000053524	-2.28275	-1.70341	-1.94051	4.62121	0.15749	1.3627	0.196093	2.4463	-0.3233	0.736642	0.892344	0.0494678
ENSG00000053702	-2.56881	-2.06734	-0.362165	1.17286	0.174011	1.53424	0.135519	0.781299	-1.14794	0.19012	0.545211	0.263435
ENSG00000053747	-1.27396	-0.676247	-1.14156	0.532347	0.114776	1.05716	0.155052	0.690283	-2.69466	0.00453108	0.0550909	1.25892
ENSG00000053770	0.0175442	0.0407023	-0.0841413	1.44255	0.0954582	1.00021	0.133451	0.840079	0.307887	0.748991	0.899293	0.0460989
ENSG00000053900	1.06299	1.24338	0.502392	1.19228	0.108906	1.19325	0.13754	0.785127	3.70739	0.000129515	0.00412371	2.38471
ENSG00000053918	2.26821	-0.601333	0.229537	-0.625788	0.156702	1.0452	0.134211	0.699301	0.740408	0.408182	0.723275	0.140696
ENSG00000054116	1.96799	-0.280872	0.661075	-0.9844	0.141561	1.00986	0.140617	0.74742	0.884937	0.312003	0.659215	0.180973
ENSG00000054118	1.95388	0.831643	1.21701	-0.172157	0.140903	1.08645	0.158019	0.669137	3.13	0.00108428	0.0191055	1.71884
ENSG00000054148	2.02537	0.811244	0.674266	-1.44962	0.144289	1.08226	0.140911	0.841783	0.92728	0.288426	0.640321	0.193602
ENSG00000054179	-0.540281	-0.376934	0.0261416	-0.780521	0.0989296	1.01776	0.133345	0.717434	-1.50403	0.0932782	0.393973	0.404533
ENSG00000054219	1.0249	-0.237149	0.296763	0.055511	0.10796	1.00703	0.134801	0.666923	2.63605	0.00537195	0.061967	1.20784
ENSG00000054267	-0.326308	0.183967	-0.053691	1.68883	0.0967221	1.00423	0.133381	0.904346	0.220061	0.82023	0.930441	0.0313109
ENSG00000054277	-0.712818	-0.897754	0.00313825	0.657036	0.101503	1.10075	0.133333	0.702641	-1.55063	0.0846163	0.373847	0.427306
ENSG00000054282	-0.00779114	1.84709	0.567807	0.890514	0.0954553	1.42647	0.138707	0.732751	1.4633	0.101559	0.410105	0.387105
ENSG00000054356	-1.53052	-1.82873	-1.40762	1.88393	0.123342	1.41803	0.166356	0.962432	-0.929878	0.287056	0.639564	0.194116
ENSG00000054392	-1.15721	-0.984874	-0.580019	-1.10728	0.111397	1.12125	0.13894	0.768839	-3.93904	3.90498e-05	0.00156658	2.80505
ENSG00000054523	-1.89532	-2.09697	-0.71503	1.56907	0.138219	1.54966	0.141854	0.871832	-0.976505	0.262886	0.617241	0.209545
ENSG00000054598	1.32962	-2.66661	0.121456	-1.71597	0.116501	1.88885	0.133579	0.912046	-0.490519	0.603211	0.831464	0.0801565
ENSG00000054611	-0.414553	-2.18075	-0.788918	2.3886	0.0975004	1.59446	0.143707	1.14212	-0.273065	0.777143	0.91099	0.0404863
ENSG00000054654	3.05396	1.73126	1.13776	-2.15397	0.206487	1.37466	0.154908	1.0533	0.939857	0.281615	0.634765	0.197387
ENSG00000054690	-1.75637	-0.931696	-0.972696	2.77468	0.132179	1.10851	0.149102	1.30824	-0.383606	0.688113	0.872492	0.0592385
ENSG00000054793	-1.87447	-1.56068	-1.30701	1.25016	0.137284	1.30446	0.161805	0.796909	-1.39205	0.117333	0.441801	0.354773
ENSG00000054803	-1.42513	-10.8012	-0.957655	3.54386	0.119633	15.5833	0.148618	1.71325	-0.583648	0.530008	0.79281	0.100831
ENSG00000054965	-0.565229	-1.53633	0.401813	1.34131	0.0992579	1.29504	0.136024	0.816594	-0.0552046	0.954808	0.985069	0.00653343
ENSG00000054967	1.53407	-1.07541	0.638421	-0.543412	0.123471	1.14456	0.140126	0.691275	0.741786	0.40711	0.722982	0.140873
ENSG00000054983	-0.143029	-0.352686	-0.326144	0.461732	0.0956981	1.01555	0.135106	0.684433	-0.794912	0.369111	0.697588	0.156401
ENSG00000055044	2.12183	1.66559	1.14696	0.279759	0.149052	1.34677	0.155259	0.673189	5.23369	1e-20	1.23911e-18	17.9069
ENSG00000055070	3.19445	19.4238	1.39141	-2.51696	0.216937	48.1607	0.1656	1.19459	0.835078	0.342422	0.680579	0.167121
ENSG00000055118	0.523843	-0.431794	0.746363	-1.57805	0.0987213	1.02331	0.142618	0.874187	0.214401	0.824753	0.93215	0.0305141
ENSG00000055130	0.379956	0.674031	0.649177	0.24631	0.0971732	1.05679	0.140357	0.671722	2.14117	0.0214624	0.163429	0.786671
ENSG00000055147	2.93394	2.16258	0.611439	0.670752	0.197931	1.58459	0.139564	0.704159	2.98114	0.00179629	0.028192	1.54987
ENSG00000055163	-1.5768	-2.30777	-0.856732	2.98912	0.125053	1.66573	0.145566	1.41124	-0.438127	0.644553	0.850018	0.0705719
ENSG00000055208	2.21438	0.123404	0.95091	0.575218	0.153829	1.0019	0.148404	0.69424	3.05276	0.00143768	0.0237487	1.62436
ENSG00000055211	0.362256	0.440152	0.386621	0.701317	0.0970168	1.02422	0.135825	0.707654	1.78647	0.0505962	0.279303	0.553924
ENSG00000055332	1.29613	1.30057	1.37609	0.10935	0.115454	1.21144	0.164894	0.667663	5.03966	1e-20	1.23911e-18	17.9069
ENSG00000055483	1.0246	0.313402	0.182992	-0.624012	0.107952	1.01228	0.133891	0.699116	2.34798	0.0123762	0.110558	0.956409
ENSG00000055609	1.32219	17.3955	1.93796	-0.536795	0.116266	38.8253	0.195928	0.690679	0.907911	0.299019	0.649878	0.187168
ENSG00000055813	-1.76468	-4.55551	-1.78383	2.41162	0.132527	3.59408	0.186368	1.15133	-0.894399	0.306613	0.655061	0.183718
ENSG00000055917	0.173842	0.648425	-0.648613	1.08363	0.0958143	1.05256	0.140345	0.764522	-0.102798	0.916072	0.971391	0.0126061
ENSG00000055950	-0.024477	-0.629589	-0.185619	2.19709	0.0954617	1.04955	0.133908	1.06893	0.34206	0.721393	0.886595	0.0522747
ENSG00000055955	-0.142616	-1.30967	-0.0103629	1.46861	0.0956967	1.21441	0.133335	0.846402	0.0390606	0.968018	0.990552	0.00412269
ENSG00000056050	0.334919	1.50176	-0.333438	0.512064	0.0967899	1.28191	0.135186	0.688517	0.622196	0.500259	0.77838	0.108808
ENSG00000056097	-0.430606	3.67693	0.586302	0.848717	0.0976619	2.68998	0.139063	0.726693	0.932051	0.285848	0.639301	0.194294
ENSG00000056277	1.57403	5.03814	1.27751	0.13243	0.12495	4.17286	0.160534	0.668128	1.57822	0.0797657	0.362282	0.440953
ENSG00000056487	1.98582	-0.562246	0.524989	-0.328433	0.142401	1.03952	0.137927	0.675656	1.14391	0.19157	0.546648	0.262293
ENSG00000056558	-0.137406	0.450333	-0.532602	-0.792749	0.0956793	1.02535	0.138061	0.719038	-1.33004	0.133131	0.467129	0.330563
ENSG00000056586	0.949196	1.90744	0.245194	0.824582	0.10618	1.45479	0.134335	0.723328	3.03737	0.0015275	0.0249681	1.60261
ENSG00000056736	0.622279	1.12112	0.379195	0.676202	0.100064	1.15711	0.13573	0.704771	2.46851	0.00880247	0.0866987	1.06199
ENSG00000056972	3.59805	0.255849	1.63315	-1.89367	0.249573	1.00818	0.177786	0.9655	0.88198	0.313651	0.659402	0.18085
ENSG00000056998	1.8383	1.96761	0.159704	-3.34138	0.135685	1.48394	0.133758	1.59707	0.213808	0.825253	0.932214	0.0304844
ENSG00000057019	2.62782	1.72752	1.68333	-0.356605	0.177662	1.37304	0.18056	0.677264	2.54274	0.00704719	0.0744674	1.12803
ENSG00000057252	3.91535	5.78301	2.25878	-0.496521	0.277954	5.1804	0.218368	0.687211	1.97439	0.032522	0.21291	0.671804
ENSG00000057294	-1.5794	-2.62911	-0.398424	2.38547	0.125151	1.86403	0.135979	1.14087	-0.511249	0.586925	0.822037	0.0851085
ENSG00000057608	0.483977	1.7675	-0.125819	3.60326	0.098243	1.39051	0.133597	1.74863	1.36407	0.124186	0.454286	0.34267
ENSG00000057657	1.20962	0.00183714	0.369693	-0.803915	0.112873	1	0.135611	0.720523	1.41969	0.110992	0.429655	0.36688
ENSG00000057663	1.04001	0.17899	-0.136679	0.604894	0.108331	1.004	0.133645	0.697158	2.19947	0.018382	0.145064	0.83844
ENSG00000057704	-1.00075	0.904166	-0.87439	3.97686	0.107377	1.10219	0.146076	1.98462	0.422194	0.657066	0.857021	0.0670083
ENSG00000057757	-2.16218	-1.47599	-1.608	2.12469	0.15111	1.27232	0.176428	1.04286	-0.929509	0.287252	0.639564	0.194116
ENSG00000057935	-0.579318	-11.2044	-0.328961	1.09	0.0994499	16.6924	0.135137	0.765675	-0.685017	0.451343	0.750247	0.124796
ENSG00000058056	0.349935	0.5664	-0.349195	0.408663	0.0969123	1.0401	0.135366	0.680584	0.484962	0.607617	0.83353	0.0790787
ENSG00000058063	0.376517	0.890153	0.0949835	0.825544	0.0971422	1.09905	0.133484	0.72346	1.45922	0.102411	0.412248	0.384842
ENSG00000058091	-0.269473	-0.175295	0.0041536	0.616919	0.096319	1.00384	0.133334	0.698382	-0.456617	0.630085	0.842655	0.0743501
ENSG00000058262	4.42703	1.08579	3.15598	-1.91093	0.328771	1.14737	0.299336	0.97097	1.29032	0.144094	0.486596	0.312832
ENSG00000058272	0.182036	1.05157	0.382056	1.22864	0.095849	1.13822	0.135766	0.792464	1.60964	0.0745194	0.348921	0.457272
ENSG00000058335	-2.55344	-3.25427	-1.77985	5.48764	0.173074	2.32378	0.186131	3.17618	-0.347238	0.717294	0.884842	0.0531341
ENSG00000058404	-2.87488	-7.09005	-1.37548	2.32643	0.193846	7.28359	0.164866	1.11769	-0.972944	0.264597	0.618892	0.208385
ENSG00000058453	0.086354	-1.10744	-0.128417	-0.549621	0.0955433	1.1533	0.133608	0.69184	-0.402529	0.672934	0.864229	0.0633714
ENSG00000058600	1.31968	-0.200973	0.521189	-3.104	0.116187	1.00505	0.137861	1.46957	-0.148399	0.87868	0.956766	0.0191944
ENSG00000058668	0.3255	-0.443654	0.123218	0.331192	0.0967159	1.0246	0.133586	0.675807	0.964813	0.268623	0.623098	0.205444
ENSG00000058673	0.523137	1.03257	0.821905	1.13103	0.0987126	1.13327	0.144592	0.773269	3.04672	0.00146892	0.0241649	1.61682
ENSG00000058729	2.57728	2.40359	-0.106472	0.386675	0.17453	1.72216	0.133522	0.679126	1.83617	0.0450875	0.26044	0.584293
ENSG00000058799	2.9172	0.970891	1.14445	0.616206	0.196765	1.11783	0.155163	0.698309	3.32338	0.000554507	0.0117355	1.9305
ENSG00000058804	2.11918	1.7696	0.945338	0.458371	0.148918	1.39143	0.148228	0.684175	5.70165	1e-20	1.23911e-18	17.9069
ENSG00000058866	-0.436957	0.082367	0.635277	0.263054	0.0977275	1.00085	0.14006	0.672433	0.120746	0.901445	0.966554	0.0147737
ENSG00000059122	-0.430649	-1.62779	-0.24836	-0.646043	0.0976624	1.33121	0.134361	0.701448	-1.88537	0.0401542	0.242997	0.614399
ENSG00000059145	-0.491543	-1.25452	0.277487	0.0995611	0.0983309	1.19673	0.134617	0.667493	-0.859372	0.327155	0.669427	0.174297
ENSG00000059377	1.30947	1.32222	1.05305	-0.0766575	0.115868	1.21853	0.151815	0.667156	4.58675	1.95249e-06	0.000153061	3.81513
ENSG00000059378	2.98561	1.98387	1.70079	-1.88792	0.201572	1.49197	0.181545	0.963687	1.21105	0.168358	0.519233	0.284638
ENSG00000059573	1.61556	2.71365	0.565315	-0.922668	0.126526	1.92049	0.13866	0.73761	1.17995	0.178705	0.530514	0.275303
ENSG00000059588	-1.84022	-1.53195	-0.84659	1.66942	0.135769	1.29336	0.145279	0.898913	-0.93012	0.286925	0.639564	0.194116
ENSG00000059691	-1.74139	-1.59354	-1.49425	2.91894	0.131555	1.31742	0.170546	1.37669	-0.547026	0.558746	0.810087	0.0914684
ENSG00000059728	1.50399	0.687915	-0.0680193	-0.296612	0.122383	1.05915	0.13341	0.673998	1.74656	0.055286	0.293325	0.532651
ENSG00000059758	-1.98294	-5.75463	-0.51984	2.44405	0.142265	5.13947	0.137837	1.16445	-0.68743	0.449515	0.749662	0.125135
ENSG00000059769	1.25479	0.831965	0.240861	-0.0737477	0.114199	1.08652	0.1343	0.66712	3.11366	0.00115132	0.0199887	1.69922
ENSG00000059804	0.512387	3.09525	0.195022	-0.119345	0.09858	2.19757	0.133967	0.667854	0.882349	0.313445	0.659376	0.180867
ENSG00000059915	-3.42708	-21.0248	-1.65938	4.33333	0.235274	56.2555	0.179226	2.23148	-0.745469	0.404422	0.721468	0.141783
ENSG00000060069	2.0409	0.302389	-0.0456688	-1.87339	0.145041	1.01143	0.133368	0.959133	0.312022	0.745685	0.897497	0.0469669
ENSG00000060138	1.55412	2.66877	0.431676	-1.73245	0.124208	1.89029	0.136439	0.916782	0.727759	0.418051	0.728291	0.137695
ENSG00000060140	-2.2123	-12.534	-1.42148	4.21696	0.15372	20.6376	0.16701	2.14856	-0.647291	0.480836	0.76719	0.115097
ENSG00000060237	-0.862726	-0.807572	-0.511551	1.95247	0.104315	1.08152	0.137695	0.984345	-0.314699	0.743574	0.89629	0.0475514
ENSG00000060339	0.907196	-0.163129	0.634597	1.34927	0.105252	1.00333	0.140045	0.818379	3.37033	0.000468597	0.0104197	1.98215
ENSG00000060491	0.233868	-1.74641	0.103968	-2.65539	0.0961057	1.38124	0.133513	1.25426	-0.98317	0.25964	0.615246	0.210951
ENSG00000060642	-0.46986	0.930665	-0.532327	0.0803036	0.0980827	1.10827	0.138056	0.667204	-1.7256	0.0578718	0.300876	0.521612
ENSG00000060656	-1.28479	-1.38814	-1.26348	0.556334	0.115105	1.24087	0.15994	0.692459	-2.4067	0.0105246	0.0983637	1.00716
ENSG00000060688	2.03438	1.22515	0.893499	-0.854347	0.144725	1.18763	0.146639	0.727492	1.62547	0.0720579	0.342599	0.465214
ENSG00000060709	-1.75631	-5.43272	-1.90758	2.03607	0.132176	4.68931	0.193981	1.01213	-0.99567	0.253619	0.611368	0.213697
ENSG00000060718	0.261572	-3.51281	-0.312692	1.53255	0.0962691	2.54248	0.134963	0.862392	-0.251897	0.794424	0.919498	0.0364494
ENSG00000060749	1.51149	1.65738	1.20231	0.28696	0.122652	1.34336	0.157426	0.673529	5.28519	1e-20	1.23911e-18	17.9069
ENSG00000060762	-0.254988	0.418711	-0.212382	0.56052	0.0962286	1.02191	0.134085	0.692849	-0.669642	0.463356	0.756293	0.12131
ENSG00000060971	0.181405	0.930141	0.305732	-1.07546	0.0958463	1.10815	0.134891	0.763051	0.410916	0.666154	0.860572	0.0652129
ENSG00000060982	1.74371	3.91999	0.743482	-1.00564	0.131651	2.92079	0.142546	0.750943	1.11851	0.201296	0.560616	0.251334
ENSG00000061273	1.43171	-1.42506	0.182518	-2.14085	0.119857	1.25385	0.133889	1.0486	-0.298726	0.756253	0.902336	0.0446316
ENSG00000061337	0.499655	-3.11184	-0.411887	-1.78039	0.0984266	2.21044	0.136161	0.930815	-1.07994	0.21659	0.575382	0.240043
ENSG00000061656	0.771093	2.09049	-0.245066	-7.27272	0.102533	1.54627	0.134334	5.07437	-0.405156	0.670791	0.863044	0.0639671
ENSG00000061676	-0.251431	0.304251	0.0331825	1.49176	0.0962071	1.01157	0.133352	0.852113	0.138161	0.887231	0.96058	0.0174663
ENSG00000061794	0.592933	-0.344343	0.239721	1.56432	0.0996399	1.01482	0.134291	0.870591	1.55178	0.0843983	0.373497	0.427713
ENSG00000061918	-1.31877	-1.63147	-1.39837	5.77058	0.116159	1.33271	0.165924	3.44163	0.0481532	0.960612	0.987939	0.00526983
ENSG00000061936	-0.224747	0.0193086	-0.0667175	0.579083	0.0960559	1.00005	0.133408	0.694611	-0.440482	0.642665	0.848912	0.0711371
ENSG00000061938	-0.672722	-1.77625	-0.363806	0.823452	0.100842	1.39438	0.135539	0.723173	-0.881042	0.314177	0.659561	0.180745
ENSG00000061987	0.161402	0.870432	0.0367001	1.15508	0.0957647	1.09471	0.133356	0.777852	0.944946	0.278932	0.633056	0.198558
ENSG00000062038	0.356958	-0.0850542	-0.223614	0.143633	0.0969714	1.0009	0.134167	0.668386	0.476382	0.614381	0.835905	0.0778429
ENSG00000062096	-0.603481	-0.447582	0.0655774	0.325241	0.0997901	1.02504	0.133405	0.675482	-1.23315	0.161322	0.510653	0.291874
ENSG00000062194	0.712819	1.33288	0.202064	0.925463	0.101503	1.22207	0.134014	0.73804	2.46353	0.00893459	0.087551	1.05774
ENSG00000062282	-0.967032	-1.47955	-0.431431	0.398766	0.106587	1.27364	0.136436	0.679918	-2.14939	0.0210107	0.160852	0.793573
ENSG00000062370	1.42915	3.02866	1.29321	-0.0215917	0.11977	2.14659	0.161206	0.666706	2.21715	0.0174852	0.140146	0.853419
ENSG00000062485	0.245097	-1.79926	1.105	1.11479	0.0961697	1.40467	0.153684	0.77023	0.544888	0.560476	0.811321	0.0908074
ENSG00000062524	0.0966704	-1.8883	-0.616262	1.58565	0.0955658	1.44571	0.139663	0.876191	-0.205961	0.831669	0.93575	0.0288402
ENSG00000062582	2.46937	0.507459	0.878655	-2.077	0.168047	1.03219	0.146201	1.02616	0.634919	0.490466	0.771999	0.112383
ENSG00000062598	-1.07988	-0.383626	-0.58844	0.658031	0.109337	1.0184	0.139104	0.70275	-2.5857	0.0062369	0.0688929	1.16183
ENSG00000062650	0.873265	-0.229937	-0.295213	2.21844	0.104533	1.00661	0.134786	1.07679	0.940397	0.281337	0.634486	0.197578
ENSG00000062716	1.89373	1.99025	0.00496604	1.09368	0.138147	1.49514	0.133334	0.766345	2.83965	0.0029001	0.0404356	1.39324
ENSG00000062725	-0.597732	1.60078	0.267116	0.516259	0.0997079	1.32031	0.134523	0.688877	0.215507	0.823869	0.93187	0.0306445
ENSG00000062822	3.33383	-1.42119	1.18824	-1.5008	0.227769	1.25247	0.156865	0.854368	0.469556	0.619847	0.838819	0.0763318
ENSG00000063015	0.237551	-2.5524	0.264265	-0.59076	0.0961263	1.81434	0.134497	0.69575	-0.493213	0.601099	0.829764	0.0810456
ENSG00000063046	0.644566	0.271799	0.398573	0.532869	0.100401	1.00923	0.135981	0.690329	2.33823	0.0127016	0.112679	0.948157
ENSG00000063127	0.499702	-1.43804	-0.378768	-0.819375	0.0984272	1.2585	0.135724	0.722615	-0.358687	0.708075	0.880924	0.0550617
ENSG00000063169	1.27402	-4.4401	0.0391288	-0.16282	0.114778	3.46431	0.133359	0.668876	-0.359713	0.707261	0.880568	0.0552371
ENSG00000063176	-1.36866	-4.21008	-0.590333	0.344449	0.117755	3.21559	0.139142	0.676554	-1.189	0.175623	0.527859	0.277482
ENSG00000063177	2.1049	0.691434	0.928038	-1.01722	0.1482	1.05976	0.147688	0.752894	1.34456	0.129202	0.461751	0.335592
ENSG00000063180	-4.00355	-18.8259	-2.28645	5.00034	0.286269	45.302	0.220464	2.75028	-0.776215	0.382	0.705529	0.151485
ENSG00000063241	0.729592	-0.0941672	0.795217	-0.836541	0.101791	1.00111	0.143873	0.724983	1.71634	0.0590973	0.304852	0.51591
ENSG00000063244	2.85065	0.146594	1.22167	-1.37295	0.192195	1.00269	0.158208	0.82375	0.96675	0.267661	0.621804	0.206347
ENSG00000063245	-0.301462	-2.29282	-0.259112	-0.455307	0.0965364	1.65713	0.134452	0.683942	-1.17733	0.179617	0.531811	0.274243
ENSG00000063322	-0.705819	0.307226	-0.286909	-2.31806	0.101385	1.0118	0.134705	1.11445	-1.24049	0.159006	0.506894	0.295083
ENSG00000063438	0.133021	-1.47208	-0.0157659	1.633	0.0956652	1.27088	0.133337	0.888891	0.19352	0.841731	0.940664	0.0265655
ENSG00000063587	1.93594	0.579167	1.51594	-2.37097	0.140072	1.04193	0.171634	1.13513	0.606872	0.512092	0.784241	0.10555
ENSG00000063601	0.0685289	-0.674243	0.413604	0.40849	0.0955105	1.05683	0.136184	0.680572	0.826395	0.348079	0.684619	0.164551
ENSG00000063660	0.974319	-0.155082	-0.0575647	-3.6303	0.106756	1.00301	0.133389	1.76493	-0.480215	0.611369	0.834321	0.0786667
ENSG00000063761	-1.11788	-4.07281	0.124344	0.89775	0.110331	3.07347	0.133591	0.73383	-0.694682	0.443874	0.746613	0.126904
ENSG00000063854	-2.30526	-4.51801	-1.88387	3.38104	0.158719	3.55155	0.192483	1.61929	-0.766558	0.388942	0.711047	0.148102
ENSG00000063978	1.42405	-0.00929083	0.633369	-1.64594	0.119596	1.00001	0.140019	0.892425	0.501509	0.594564	0.827071	0.082457
ENSG00000064012	0.983716	0.908977	0.988573	-1.3691	0.106975	1.10328	0.149621	0.82287	0.960795	0.270634	0.625193	0.203986
ENSG00000064042	-2.32662	-1.31524	-1.35158	1.46131	0.159897	1.21623	0.163779	0.84462	-1.24667	0.157115	0.504174	0.297419
ENSG00000064102	1.34709	4.8415	0.774078	0.674867	0.117057	3.93001	0.14332	0.70462	1.56715	0.0817149	0.367678	0.434532
ENSG00000064115	1.16847	0.45867	0.534564	-0.447054	0.111708	1.0263	0.138096	0.683321	3.27212	0.000673609	0.0135471	1.86815
ENSG00000064199	0.55819	0.620571	0.215009	-2.21938	0.0991638	1.04814	0.134104	1.07714	-0.0743536	0.939309	0.980095	0.0087318
ENSG00000064205	-0.905724	0.175071	-0.474997	0.495898	0.10522	1.00383	0.137094	0.68716	-2.5474	0.00695672	0.0739723	1.13093
ENSG00000064225	0.494728	-0.554318	1.10894	3.06723	0.0983683	1.03841	0.153829	1.45066	1.25005	0.156126	0.502804	0.298601
ENSG00000064270	-1.71244	-3.91914	-0.674902	1.03059	0.130365	2.91996	0.140925	0.755176	-1.07726	0.217703	0.576411	0.239268
ENSG00000064300	1.4017	1.05369	0.275023	-0.568726	0.118844	1.13878	0.134594	0.693621	1.76159	0.053465	0.28819	0.540321
ENSG00000064309	0.591592	-0.12634	-0.673741	0.714736	0.099621	1.002	0.140899	0.709237	0.461084	0.626516	0.840915	0.0752478
ENSG00000064313	1.16371	3.11448	1.43726	-1.8355	0.111576	2.21249	0.167762	0.947423	0.880618	0.314443	0.659619	0.180707
ENSG00000064393	-0.698615	-1.11299	-0.333693	1.42265	0.101265	1.15484	0.135189	0.835327	-0.501018	0.594952	0.827284	0.0823453
ENSG00000064419	2.11094	2.59412	1.2925	-0.697291	0.148503	1.84118	0.161176	0.707185	1.85382	0.0433179	0.254621	0.594105
ENSG00000064489	1.22909	0.217696	0.641491	-1.83408	0.113438	1.00592	0.140192	0.946986	0.416324	0.661729	0.858543	0.0662382
ENSG00000064490	2.23705	0.500064	1.10118	-3.20153	0.15503	1.03126	0.153543	1.52082	0.294175	0.759958	0.903274	0.0441807
ENSG00000064545	3.03479	-0.0297187	1.6704	-2.70123	0.205097	1.00011	0.179837	1.27472	0.52685	0.574627	0.816378	0.0881087
ENSG00000064547	2.16951	-0.19749	0.848536	-1.33667	0.151487	1.00488	0.145334	0.815557	0.754008	0.398027	0.71706	0.144444
ENSG00000064601	2.17785	-0.473849	1.68889	-0.855162	0.151919	1.02807	0.180873	0.727609	1.10341	0.207268	0.567988	0.245661
ENSG00000064607	0.543461	-0.797978	0.350726	1.18838	0.0989706	1.0796	0.135383	0.784355	1.29129	0.143807	0.486146	0.313233
ENSG00000064651	-1.64764	-0.114811	-0.918081	2.54296	0.127773	1.00165	0.147381	1.20555	-0.254412	0.79239	0.918457	0.036941
ENSG00000064652	0.988652	0.193643	-0.179047	-0.046316	0.107091	1.00469	0.133868	0.666845	1.8249	0.0462564	0.264212	0.578048
ENSG00000064655	1.75802	0.983187	0.220881	-1.83	0.132248	1.12083	0.134146	0.945742	0.527012	0.574488	0.816378	0.0881087
ENSG00000064666	1.66966	0.102483	-0.0956502	-1.64467	0.128642	1.00131	0.133486	0.892079	0.262264	0.785928	0.915525	0.0383296
ENSG00000064687	-0.706959	-0.95954	-0.417696	-0.122327	0.101404	1.11509	0.136241	0.667914	-2.50328	0.0079245	0.0806878	1.09319
ENSG00000064692	3.30303	5.82916	0.867939	-8.56161	0.225336	5.24739	0.145889	6.7751	0.174308	0.857477	0.949354	0.0225716
ENSG00000064703	1.79134	9.59259	1.10526	-1.0083	0.133656	12.5022	0.153693	0.751389	0.947234	0.277692	0.632215	0.199135
ENSG00000064726	-0.388319	0.820028	0.183778	0.973493	0.0972497	1.08406	0.133896	0.745641	-0.124825	0.898037	0.965324	0.0153269
ENSG00000064763	-0.505533	0.115612	-0.0592068	2.37079	0.098497	1.00167	0.133392	1.13505	0.400369	0.674689	0.865036	0.0629659
ENSG00000064787	-1.45513	-1.31168	-1.14578	3.73262	0.120662	1.21506	0.155213	1.8277	-0.183235	0.850215	0.945744	0.0242265
ENSG00000064886	1.581	2.42908	1.96952	-1.00029	0.125211	1.73756	0.197983	0.750048	1.67117	0.0652053	0.324128	0.489283
ENSG00000064932	3.06876	0.789391	0.645019	-2.23718	0.207565	1.07789	0.140267	1.08375	0.633599	0.491487	0.772324	0.1122
ENSG00000064933	1.48679	0.957317	0.206305	1.00547	0.121771	1.11456	0.134043	0.750915	3.76903	9.63228e-05	0.00325991	2.48679
ENSG00000064961	2.10939	1.6711	1.14792	-2.56827	0.148425	1.34907	0.155295	1.21633	0.664521	0.467397	0.758668	0.119948
ENSG00000064989	2.13581	1.52412	0.584227	0.145872	0.14976	1.29037	0.139022	0.66844	3.07086	0.00135568	0.0228149	1.64178
ENSG00000064995	1.02381	2.84532	0.364486	-0.950629	0.107933	2.01198	0.135547	0.741975	0.850098	0.332883	0.673141	0.171894
ENSG00000064999	-1.69186	-5.37416	-0.368566	3.83096	0.129531	4.6102	0.135597	1.88969	-0.39203	0.681295	0.86835	0.0613051
ENSG00000065000	1.49346	-0.741067	0.417654	-2.71883	0.122007	1.06865	0.136241	1.28267	-0.178633	0.853958	0.947095	0.0236063
ENSG00000065029	0.585339	-2.34828	0.141575	-2.55322	0.0995334	1.6893	0.133667	1.20991	-0.882103	0.313575	0.659402	0.18085
ENSG00000065054	-1.26035	-1.57259	-0.622955	0.529788	0.114365	1.30913	0.139801	0.690056	-1.94965	0.0344777	0.221005	0.655597
ENSG00000065057	0.393972	-0.774998	0.00526965	-1.10612	0.0973023	1.07508	0.133334	0.768625	0.431136	0.650012	0.85297	0.0690661
ENSG00000065060	1.24846	-0.18094	1.84467	-1.76126	0.11401	1.00409	0.190047	0.92517	0.60178	0.516007	0.785305	0.104962
ENSG00000065135	3.65578	4.57135	1.2771	-1.3563	0.254558	3.61215	0.160516	0.819962	1.42717	0.109315	0.426519	0.370062
ENSG00000065150	0.46447	-1.30176	0.171668	0.812487	0.0980228	1.21182	0.133824	0.721678	0.566468	0.543419	0.801135	0.0962943
ENSG00000065154	-2.44737	-1.36015	-1.01848	2.86155	0.166759	1.23125	0.150622	1.34904	-0.547525	0.558319	0.809834	0.0916041
ENSG00000065183	1.77176	4.09297	1.48461	-3.40731	0.132825	3.09405	0.170068	1.63415	0.604079	0.514242	0.78503	0.105114
ENSG00000065243	1.30694	1.28321	0.490646	1.76785	0.115789	1.20583	0.137346	0.927107	4.22327	1.10641e-05	0.000611511	3.2136
ENSG00000065268	2.02869	0.346793	1.06938	-2.38046	0.14445	1.01503	0.152393	1.13888	0.47005	0.619452	0.838654	0.0764174
ENSG00000065308	2.33204	4.48639	1.02298	-2.41248	0.160198	3.51596	0.150775	1.15167	0.845143	0.336005	0.67583	0.170162
ENSG00000065320	3.94621	2.16879	1.8888	-2.18334	0.280842	1.58795	0.192793	1.06392	1.18736	0.176171	0.528376	0.277057
ENSG00000065325	-2.30986	-7.76033	-1.23608	2.12772	0.158972	8.52783	0.158798	1.04393	-0.896555	0.305411	0.654026	0.184405
ENSG00000065328	3.47329	1.51354	1.08543	-1.57635	0.239071	1.28635	0.152969	0.873739	1.1648	0.184041	0.537398	0.269704
ENSG00000065357	-0.0751749	-4.89528	-0.137046	1.27018	0.0955218	3.99547	0.133646	0.801114	-0.445473	0.638761	0.846886	0.0721751
ENSG00000065361	-1.48116	-1.22373	-0.62609	3.49918	0.121572	1.18719	0.139866	1.68702	-0.113801	0.907073	0.968769	0.01378
ENSG00000065413	-0.0437314	0.116554	0.4469	2.16474	0.0954773	1.0017	0.136662	1.05717	0.991452	0.255649	0.612497	0.212896
ENSG00000065427	2.48319	1.08282	1.45425	-1.34438	0.168862	1.14656	0.168581	0.817281	1.31461	0.137311	0.475339	0.322997
ENSG00000065457	1.22908	1.38617	0.845856	-1.56436	0.113438	1.24018	0.145258	0.870602	0.850393	0.332696	0.673141	0.171894
ENSG00000065485	3.39315	1.80977	0.0597764	-1.02638	0.232519	1.40941	0.133393	0.754455	1.11341	0.203289	0.563206	0.249333
ENSG00000065491	0.429171	-0.783257	0.606678	-1.80463	0.0976473	1.07669	0.139468	0.938058	-0.15225	0.87547	0.95586	0.0196058
ENSG00000065518	0.0457779	0.142234	0.100665	1.24885	0.0954795	1.00253	0.133502	0.796636	0.654543	0.475181	0.763639	0.117112
ENSG00000065526	0.151067	1.33004	0.0970156	0.934169	0.0957262	1.22113	0.13349	0.739389	1.03862	0.234014	0.593043	0.226914
ENSG00000065534	-0.759713	0.047278	-0.88719	0.851774	0.102326	1.00028	0.146452	0.727127	-1.60459	0.075301	0.35016	0.455733
ENSG00000065548	0.186993	1.74343	0.190154	2.00123	0.0958708	1.37994	0.133936	1.00041	1.40047	0.115412	0.438049	0.358477
ENSG00000065559	-1.64979	-7.51363	-0.976433	2.22665	0.127857	8.05684	0.149224	1.07983	-0.751291	0.400029	0.718516	0.143564
[truncated: 14,536 more rows]

## Sheet: S8
ENSEMBL ID	gene name	DE in TCGA	zval	pval	FDR
[truncated: 360 more rows]

## Sheet: S9
#term ID	database	term description	observed gene count	background gene count	strength	false discovery rate	matching proteins in your network (IDs)	matching proteins in your network (labels)
[truncated: 30 more rows]

[truncated: 12 more sheets: S10, S11, S12, S13, S14, S15, S16, S17, S18, S19, S20, S21]
